# Supplementary material for: Genetic Architecture of Micro-Environmental Plasticity in Drosophila melanogaster
Source: Sci Rep. 2015 May 6;5:9785. doi: 10.1038/srep09785 (PMC4421828; doi:10.1038/srep09785)
Supplement: Supplementary Data file S1 [file srep09785-s2.xls]

## Sheet: (a) Line Means for ANOVA
Line	Trait	Sex	Rep	Mean	ln(σE)
DGRP_100	startle_response	F	1	28.35	1.67776
DGRP_100	startle_response	F	2	27.15	1.39372
DGRP_100	startle_response	M	1	28.2105	1.81524
DGRP_100	startle_response	M	2	22.5	1.33979
DGRP_100	starvation_res	F	1	74.4	2.42879
DGRP_100	starvation_res	F	2	77.6	2.64871
DGRP_100	starvation_res	F	3	77.6	2.64871
DGRP_100	starvation_res	F	4	82.4	2.37024
DGRP_100	starvation_res	F	5	77.6	2.30392
DGRP_100	starvation_res	M	1	48.8	1.51318
DGRP_100	starvation_res	M	2	48.8	1.51318
DGRP_100	starvation_res	M	3	48.8	2.07385
DGRP_100	starvation_res	M	4	54.4	2.41478
DGRP_100	starvation_res	M	5	45.6	2.22743
DGRP_101	chill_coma	F	1	20.5208	1.97027
DGRP_101	chill_coma	F	2	20.7551	1.46396
DGRP_101	chill_coma	M	1	19.22	1.3455
DGRP_101	chill_coma	M	2	23.7143	1.61276
DGRP_101	startle_response	F	1	37.75	1.70213
DGRP_101	startle_response	F	2	32.8	1.79264
DGRP_101	startle_response	M	1	36.2	1.87084
DGRP_101	startle_response	M	2	30.2	1.88922
DGRP_101	starvation_res	F	1	53.6	1.88497
DGRP_101	starvation_res	F	2	52.8	1.72163
DGRP_101	starvation_res	F	3	58.4	2.48119
DGRP_101	starvation_res	F	4	64.8	2.07385
DGRP_101	starvation_res	F	5	59.2	2.57812
DGRP_101	starvation_res	M	1	40.8	1.77545
DGRP_101	starvation_res	M	2	39.2	1.51318
DGRP_101	starvation_res	M	3	49.6	1.84221
DGRP_101	starvation_res	M	4	53.6	1.3518
DGRP_101	starvation_res	M	5	52.8	2.04495
DGRP_105	chill_coma	F	1	15.5208	1.41847
DGRP_105	chill_coma	F	2	18.8542	1.44988
DGRP_105	chill_coma	M	1	13.3333	0.962984
DGRP_105	chill_coma	M	2	16.5556	1.20215
DGRP_105	startle_response	F	1	34.85	1.12578
DGRP_105	startle_response	F	2	31.1	1.45359
DGRP_105	startle_response	M	1	31.25	1.4949
DGRP_105	startle_response	M	2	26.35	1.7463
DGRP_105	starvation_res	F	1	73.6	2.46859
DGRP_105	starvation_res	F	2	70.4	1.9949
DGRP_105	starvation_res	F	3	72	2.02055
DGRP_105	starvation_res	F	4	73.6	2.41478
DGRP_105	starvation_res	F	5	76	1.91673
DGRP_105	starvation_res	M	1	52.8	1.90898
DGRP_105	starvation_res	M	2	52.8	1.90898
DGRP_105	starvation_res	M	3	49.6	1.9949
DGRP_105	starvation_res	M	4	50.4	2.02676
DGRP_105	starvation_res	M	5	49.6	1.84221
DGRP_109	chill_coma	F	1	13.9375	1.06159
DGRP_109	chill_coma	F	2	15.9783	0.969736
DGRP_109	chill_coma	M	1	14.8125	1.10602
DGRP_109	chill_coma	M	2	17.5	1.02745
DGRP_109	starvation_res	F	1	56.8	2.25944
DGRP_109	starvation_res	F	2	56	2.02055
DGRP_109	starvation_res	F	3	53.6	2.37024
DGRP_109	starvation_res	F	4	54.4	2.11171
DGRP_109	starvation_res	F	5	46.4	1.6213
DGRP_109	starvation_res	M	1	46.4	2.11171
DGRP_109	starvation_res	M	2	47.2	1.51318
DGRP_109	starvation_res	M	3	43.2	2.15173
DGRP_109	starvation_res	M	4	44	2.24369
DGRP_109	starvation_res	M	5	44	2.43971
DGRP_129	chill_coma	F	1	17.4694	1.66169
DGRP_129	chill_coma	F	2	21.6327	1.93111
DGRP_129	chill_coma	M	1	17.6042	0.887799
DGRP_129	chill_coma	M	2	22.9184	1.58365
DGRP_129	startle_response	F	1	33.55	1.49118
DGRP_129	startle_response	F	2	25.7	1.32365
DGRP_129	startle_response	M	1	36.1579	1.60556
DGRP_129	startle_response	M	2	27.25	1.5799
DGRP_129	starvation_res	F	1	44	2.58017
DGRP_129	starvation_res	F	2	44.8	1.41856
DGRP_129	starvation_res	F	3	40.8889	1.8332
DGRP_129	starvation_res	F	4	41.6	1.84221
DGRP_129	starvation_res	F	5	42.4	2.02676
DGRP_129	starvation_res	M	1	39.2	1.77545
DGRP_129	starvation_res	M	2	35.2	1.41856
DGRP_129	starvation_res	M	3	28	1.43897
DGRP_129	starvation_res	M	4	30.2222	1.67398
DGRP_129	starvation_res	M	5	32	1.67398
DGRP_136	chill_coma	F	1	17.102	1.17019
DGRP_136	chill_coma	F	2	16.14	1.05234
DGRP_136	chill_coma	M	1	17.3958	1.28937
DGRP_136	chill_coma	M	2	18.0196	1.16992
DGRP_136	startle_response	F	1	39.2	1.14387
DGRP_136	startle_response	F	2	25.15	1.8791
DGRP_136	startle_response	M	1	39.15	1.16824
DGRP_136	startle_response	M	2	32.25	1.54282
DGRP_136	starvation_res	F	1	116	3.44626
DGRP_136	starvation_res	F	2	114.4	2.82652
DGRP_136	starvation_res	F	3	88.8	2.75707
DGRP_136	starvation_res	F	4	97.6	3.13015
DGRP_136	starvation_res	F	5	104.8	2.86027
DGRP_136	starvation_res	M	1	61.6	2.22743
DGRP_136	starvation_res	M	2	59.2	1.41856
DGRP_136	starvation_res	M	3	62.4	1.84221
DGRP_136	starvation_res	M	4	68.8	1.72163
DGRP_136	starvation_res	M	5	63.2	2.25944
DGRP_138	chill_coma	F	1	19.8571	1.93124
DGRP_138	chill_coma	F	2	16.9167	1.30852
DGRP_138	chill_coma	M	1	19.1633	1.53822
DGRP_138	chill_coma	M	2	18.1429	1.5632
DGRP_138	startle_response	F	1	25.75	2.04881
DGRP_138	startle_response	F	2	34.15	1.08543
DGRP_138	startle_response	M	1	23.9	2.00117
DGRP_138	startle_response	M	2	30.8	1.75945
DGRP_138	starvation_res	F	1	58.4	2.80094
DGRP_138	starvation_res	F	2	76	2.49104
DGRP_138	starvation_res	F	3	59.2	2.57812
DGRP_138	starvation_res	F	4	50.4	1.88497
DGRP_138	starvation_res	F	5	53.6	2.1371
DGRP_138	starvation_res	M	1	40.8889	2.00468
DGRP_138	starvation_res	M	2	52	1.43897
DGRP_138	starvation_res	M	3	40.8	1.94659
DGRP_138	starvation_res	M	4	59.2	1.90898
DGRP_138	starvation_res	M	5	45.6	1.88497
DGRP_142	chill_coma	F	1	9.89583	0.772828
DGRP_142	chill_coma	F	2	13.56	1.05022
DGRP_142	chill_coma	M	1	10.7442	0.616717
DGRP_142	chill_coma	M	2	14.1	0.519525
DGRP_142	startle_response	F	1	37.05	1.40399
DGRP_142	startle_response	F	2	36.6	1.21727
DGRP_142	startle_response	M	1	37.8421	1.8133
DGRP_142	startle_response	M	2	38.45	1.04933
DGRP_142	starvation_res	F	1	58.4	2.71526
DGRP_142	starvation_res	F	2	59.2	2.04495
DGRP_142	starvation_res	F	3	64.8	2.45041
DGRP_142	starvation_res	F	4	63.2	2.66275
DGRP_142	starvation_res	F	5	49.7778	2.2633
DGRP_142	starvation_res	M	1	36	1.73287
DGRP_142	starvation_res	M	2	39.2	1.94659
DGRP_142	starvation_res	M	3	40	1.67398
DGRP_142	starvation_res	M	4	41.6	1.84221
DGRP_142	starvation_res	M	5	35.2	1.90898
DGRP_149	chill_coma	F	1	17.16	1.28694
DGRP_149	chill_coma	F	2	17	1.64792
DGRP_149	chill_coma	M	1	16.0213	1.31874
DGRP_149	chill_coma	M	2	14.5	1.13099
DGRP_149	starvation_res	F	1	55.1111	2.00468
DGRP_149	starvation_res	F	2	49.7778	1.67398
DGRP_149	starvation_res	F	3	46.4	1.6213
DGRP_149	starvation_res	F	4	40.8	2.33151
DGRP_149	starvation_res	F	5	44	2.05086
DGRP_149	starvation_res	M	1	36.8	1.41856
DGRP_149	starvation_res	M	2	35.2	1.90898
DGRP_149	starvation_res	M	3	32.8	2.33151
DGRP_149	starvation_res	M	4	36.8	2.437
DGRP_149	starvation_res	M	5	37.6	2.02676
DGRP_153	chill_coma	F	1	14.7143	1.50818
DGRP_153	chill_coma	F	2	15.8	1.36145
DGRP_153	chill_coma	M	1	18.1042	1.40488
DGRP_153	chill_coma	M	2	17.8333	1.50874
DGRP_153	startle_response	F	1	33.85	1.45467
DGRP_153	startle_response	F	2	33.25	1.69686
DGRP_153	startle_response	M	1	24	1.54791
DGRP_153	startle_response	M	2	26.95	1.82495
DGRP_153	starvation_res	F	1	62.4	2.60213
DGRP_153	starvation_res	F	2	63.2	2.39449
DGRP_153	starvation_res	F	3	63.2	1.77545
DGRP_153	starvation_res	F	4	63.2	2.17521
DGRP_153	starvation_res	F	5	43.2	1.90898
DGRP_153	starvation_res	M	1	42.4	2.02676
DGRP_153	starvation_res	M	2	40	2.22328
DGRP_153	starvation_res	M	3	40	1.87671
DGRP_153	starvation_res	M	4	41.6	1.6213
DGRP_153	starvation_res	M	5	37.6	1.88497
DGRP_158	chill_coma	F	1	11.42	0.769157
DGRP_158	chill_coma	F	2	12.4898	1.05542
DGRP_158	chill_coma	M	1	10.9375	0.716052
DGRP_158	chill_coma	M	2	11.7708	0.620201
DGRP_158	startle_response	F	1	29.25	1.67333
DGRP_158	startle_response	F	2	35.05	1.44071
DGRP_158	startle_response	M	1	28.25	1.71423
DGRP_158	startle_response	M	2	35.05	1.50434
DGRP_161	chill_coma	F	1	21.7234	2.38103
DGRP_161	chill_coma	F	2	31.58	2.36434
DGRP_161	chill_coma	M	1	20.76	2.52839
DGRP_161	chill_coma	M	2	32.0196	2.80886
DGRP_161	startle_response	F	1	41.35	0.97126
DGRP_161	startle_response	F	2	37.25	0.997708
DGRP_161	startle_response	M	1	34.85	1.86918
DGRP_161	startle_response	M	2	33.8	1.77632
DGRP_161	starvation_res	F	1	50.4	2.37024
DGRP_161	starvation_res	F	2	56	1.3274
DGRP_161	starvation_res	F	3	49.6	2.56145
DGRP_161	starvation_res	F	4	53.6	1.68632
DGRP_161	starvation_res	F	5	59.2	1.90898
DGRP_161	starvation_res	M	1	43.2	1.41856
DGRP_161	starvation_res	M	2	43.2	1.72163
DGRP_161	starvation_res	M	3	44	1.43897
DGRP_161	starvation_res	M	4	40.8889	2.13212
DGRP_161	starvation_res	M	5	40.8	1.51318
DGRP_176	chill_coma	F	1	31.4375	2.50545
DGRP_176	chill_coma	F	2	26.9583	2.14303
DGRP_176	chill_coma	M	1	28.575	2.3005
DGRP_176	chill_coma	M	2	30.1702	2.47796
DGRP_176	startle_response	F	1	26.55	1.80967
DGRP_176	startle_response	F	2	26.25	1.47601
DGRP_176	startle_response	M	1	28.5	1.80971
DGRP_176	startle_response	M	2	28.0526	1.21129
DGRP_176	starvation_res	F	1	44.8	2.31444
DGRP_176	starvation_res	F	2	51.2	2.15173
DGRP_176	starvation_res	F	3	53.6	2.52862
DGRP_176	starvation_res	F	4	60.4444	2.43291
DGRP_176	starvation_res	F	5	52	2.15652
DGRP_176	starvation_res	M	1	36	2.49104
DGRP_176	starvation_res	M	2	46.2222	2.2633
DGRP_176	starvation_res	M	3	37.6	2.1371
DGRP_176	starvation_res	M	4	40	1.73287
DGRP_176	starvation_res	M	5	38.4	2.11171
DGRP_177	chill_coma	F	1	26.16	3.14516
DGRP_177	chill_coma	F	2	22.7941	2.58279
DGRP_177	chill_coma	M	1	23.3542	2.78858
DGRP_177	chill_coma	M	2	18.3542	2.43401
DGRP_177	startle_response	F	1	20.7	1.85627
DGRP_177	startle_response	F	2	18.2	1.90578
DGRP_177	startle_response	M	1	21.15	1.89718
DGRP_177	startle_response	M	2	17.05	1.82495
DGRP_177	starvation_res	F	1	50.4	2.02676
DGRP_177	starvation_res	F	2	54.4	2.41478
DGRP_177	starvation_res	F	3	54.4	1.84221
DGRP_177	starvation_res	F	4	53.6	2.1371
DGRP_177	starvation_res	F	5	56	1.73287
DGRP_177	starvation_res	M	1	32	1.3274
DGRP_177	starvation_res	M	2	32.8	2.17521
DGRP_177	starvation_res	M	3	37.6	2.71526
DGRP_177	starvation_res	M	4	32.8	1.77545
DGRP_177	starvation_res	M	5	32	1.87671
DGRP_181	chill_coma	F	1	26.037	2.11936
DGRP_181	chill_coma	F	2	27.06	2.30795
DGRP_181	chill_coma	M	1	20.619	1.88761
DGRP_181	chill_coma	M	2	29.8	2.08801
DGRP_181	startle_response	F	1	28.65	1.6026
DGRP_181	startle_response	F	2	26.85	2.01947
DGRP_181	startle_response	M	1	29.45	1.89623
DGRP_181	startle_response	M	2	28.45	2.1231
DGRP_181	starvation_res	F	1	56.8	2.25944
DGRP_181	starvation_res	F	2	58.4	2.22743
DGRP_181	starvation_res	F	3	54.4	2.79433
DGRP_181	starvation_res	F	4	55.2	1.77545
DGRP_181	starvation_res	F	5	60	1.91673
DGRP_181	starvation_res	M	1	54.4	2.20633
DGRP_181	starvation_res	M	2	46.4	1.84221
DGRP_181	starvation_res	M	3	46.4	1.6213
DGRP_181	starvation_res	M	4	46.4	2.41478
DGRP_181	starvation_res	M	5	49.6	1.6213
DGRP_189	chill_coma	F	1	20.5882	2.2012
DGRP_189	chill_coma	F	2	24.8627	2.35206
DGRP_189	chill_coma	M	1	17.2653	1.78169
DGRP_189	chill_coma	M	2	20.7143	1.79349
DGRP_189	startle_response	F	1	23.85	2.14794
DGRP_189	startle_response	F	2	32.9	1.70566
DGRP_189	startle_response	M	1	22.5	1.86062
DGRP_189	startle_response	M	2	30.15	2.07305
DGRP_189	starvation_res	F	1	53.6	2.22743
DGRP_189	starvation_res	F	2	56	2.52635
DGRP_189	starvation_res	F	3	56	2.30036
DGRP_189	starvation_res	F	4	56	2.68143
DGRP_189	starvation_res	F	5	66.4	2.30392
DGRP_189	starvation_res	M	1	64	2.42602
DGRP_189	starvation_res	M	2	58.4	2.02676
DGRP_189	starvation_res	M	3	59.2	2.04495
DGRP_189	starvation_res	M	4	59.2	1.90898
DGRP_189	starvation_res	M	5	55.2	2.86027
DGRP_195	chill_coma	F	1	11.7347	0.439256
DGRP_195	chill_coma	F	2	16.04	1.55194
DGRP_195	chill_coma	M	1	11.9592	1.11447
DGRP_195	chill_coma	M	2	17.2979	1.69176
DGRP_195	startle_response	F	1	25.5	1.87444
DGRP_195	startle_response	F	2	25.65	2.00536
DGRP_195	startle_response	M	1	29.1	1.80745
DGRP_195	startle_response	M	2	24.65	1.83551
DGRP_195	starvation_res	F	1	68	1.91673
DGRP_195	starvation_res	F	2	65.6	2.20633
DGRP_195	starvation_res	F	3	62.4	2.11171
DGRP_195	starvation_res	F	4	64.8	2.45041
DGRP_195	starvation_res	F	5	67.2	2.15173
DGRP_195	starvation_res	M	1	44	2.15652
DGRP_195	starvation_res	M	2	48.8	2.33151
DGRP_195	starvation_res	M	3	52.8	2.23968
DGRP_195	starvation_res	M	4	52	2.15652
DGRP_195	starvation_res	M	5	49.6	2.35446
DGRP_208	chill_coma	F	1	17.2083	1.86932
DGRP_208	chill_coma	F	2	14.4833	1.69118
DGRP_208	chill_coma	M	1	16.9184	1.49456
DGRP_208	chill_coma	M	2	15.5	1.59263
DGRP_208	startle_response	F	1	23.95	1.4885
DGRP_208	startle_response	F	2	17.95	1.50693
DGRP_208	startle_response	M	1	23.7	1.79044
DGRP_208	startle_response	M	2	21.25	1.97041
DGRP_208	starvation_res	F	1	57.6	2.28586
DGRP_208	starvation_res	F	2	56.8	2.17521
DGRP_208	starvation_res	F	3	50.4	1.68632
DGRP_208	starvation_res	F	4	56.8	1.77545
DGRP_208	starvation_res	F	5	46.4	2.35446
DGRP_208	starvation_res	M	1	55.2	2.5007
DGRP_208	starvation_res	M	2	53.6	1.68632
DGRP_208	starvation_res	M	3	25	1.89855
DGRP_208	starvation_res	M	4	56	2.02055
DGRP_208	starvation_res	M	5	52	1.43897
DGRP_21	chill_coma	F	1	20.3673	1.40507
DGRP_21	chill_coma	F	2	17.6122	1.38082
DGRP_21	chill_coma	M	1	19.6957	1.37771
DGRP_21	chill_coma	M	2	18.3265	1.36554
DGRP_21	startle_response	F	1	35.8	1.22731
DGRP_21	startle_response	F	2	35.9	0.990682
DGRP_21	startle_response	M	1	35.95	1.04284
DGRP_21	startle_response	M	2	33.2	1.38498
DGRP_21	starvation_res	F	1	72.8	2.25944
DGRP_21	starvation_res	F	2	73.6	2.28586
DGRP_21	starvation_res	F	3	77.6	2.42879
DGRP_21	starvation_res	F	4	76	2.15652
DGRP_21	starvation_res	F	5	73.6	2.11171
DGRP_21	starvation_res	M	1	39.2	2.17521
DGRP_21	starvation_res	M	2	35.2	2.04495
DGRP_21	starvation_res	M	3	44.8	2.04495
DGRP_21	starvation_res	M	4	35.4286	1.83966
DGRP_21	starvation_res	M	5	28	1.43897
DGRP_217	chill_coma	F	1	12.46	0.803534
DGRP_217	chill_coma	F	2	14.9583	1.57002
DGRP_217	chill_coma	M	1	10.8936	0.380546
DGRP_217	chill_coma	M	2	14.2449	1.06888
DGRP_217	startle_response	F	1	31.05	2.1039
DGRP_217	startle_response	F	2	33.2	2.25607
DGRP_217	startle_response	M	1	29.15	2.25065
DGRP_217	startle_response	M	2	32.4	2.0342
DGRP_217	starvation_res	F	1	106.4	2.42879
DGRP_217	starvation_res	F	2	114.4	2.30392
DGRP_217	starvation_res	F	3	100	2.38251
DGRP_217	starvation_res	F	4	104	2.13212
DGRP_217	starvation_res	F	5	108	2.3179
DGRP_217	starvation_res	M	1	63.2	2.17521
DGRP_217	starvation_res	M	2	67.2	1.72163
DGRP_217	starvation_res	M	3	64	2.52635
DGRP_217	starvation_res	M	4	51.2	1.90898
DGRP_217	starvation_res	M	5	56	2.36712
DGRP_223	chill_coma	F	1	23.0625	2.51256
DGRP_223	chill_coma	F	2	18.375	2.04668
DGRP_223	chill_coma	M	1	17.6429	1.92834
DGRP_223	chill_coma	M	2	14.3191	1.19916
DGRP_223	startle_response	F	1	28.8	1.95348
DGRP_223	startle_response	F	2	17.55	1.4008
DGRP_223	startle_response	M	1	28.8	1.52501
DGRP_223	startle_response	M	2	19.25	1.0389
DGRP_223	starvation_res	F	1	68.8	2.437
DGRP_223	starvation_res	F	2	66.4	2.22743
DGRP_223	starvation_res	F	3	64.8889	1.8332
DGRP_223	starvation_res	F	4	73.7778	2.2633
DGRP_223	starvation_res	F	5	67.2	2.04495
DGRP_223	starvation_res	M	1	46.2222	2.16828
DGRP_223	starvation_res	M	2	44	2.05086
DGRP_223	starvation_res	M	3	48	1.67398
DGRP_223	starvation_res	M	4	40	2.07944
DGRP_223	starvation_res	M	5	47	1.63451
DGRP_227	chill_coma	F	1	16.549	1.36368
DGRP_227	chill_coma	F	2	17.6471	1.38981
DGRP_227	chill_coma	M	1	16.5686	1.01997
DGRP_227	chill_coma	M	2	17.6078	1.28719
DGRP_227	startle_response	F	1	32.5	1.26181
DGRP_227	startle_response	F	2	25.55	1.46658
DGRP_227	startle_response	M	1	30.75	1.83898
DGRP_227	startle_response	M	2	24.4	1.75914
DGRP_227	starvation_res	F	1	52.8	1.72163
DGRP_227	starvation_res	F	2	49.6	2.63974
DGRP_227	starvation_res	F	3	59.2	2.04495
DGRP_227	starvation_res	F	4	49.6	1.9949
DGRP_227	starvation_res	F	5	49.6	1.9949
DGRP_227	starvation_res	M	1	36	2.3179
DGRP_227	starvation_res	M	2	38.4	2.20633
DGRP_227	starvation_res	M	3	40.8	1.94659
DGRP_227	starvation_res	M	4	42.4	2.02676
DGRP_227	starvation_res	M	5	39.2	2.17521
DGRP_228	chill_coma	F	1	12.3469	1.2537
DGRP_228	chill_coma	F	2	12.5306	1.58998
DGRP_228	chill_coma	M	1	12.551	1.34712
DGRP_228	chill_coma	M	2	16.5306	2.2044
DGRP_228	startle_response	F	1	32.65	1.3839
DGRP_228	startle_response	F	2	30.75	1.45924
DGRP_228	startle_response	M	1	28.95	1.159
DGRP_228	startle_response	M	2	26.7	1.49813
DGRP_228	starvation_res	F	1	68	2.49104
DGRP_228	starvation_res	F	2	61.6	2.48119
DGRP_228	starvation_res	F	3	64	2.02055
DGRP_228	starvation_res	F	4	64.8889	2.00468
DGRP_228	starvation_res	F	5	71.2	2.17521
DGRP_228	starvation_res	M	1	50.4	1.88497
DGRP_228	starvation_res	M	2	50.4	2.22743
DGRP_228	starvation_res	M	3	42.4	2.02676
DGRP_228	starvation_res	M	4	46.4	2.20633
DGRP_228	starvation_res	M	5	44.8	1.90898
DGRP_229	chill_coma	F	1	13.3061	0.305382
DGRP_229	chill_coma	F	2	14.02	0.743992
DGRP_229	chill_coma	M	1	15.6154	1.98279
DGRP_229	chill_coma	M	2	14.7451	0.80007
DGRP_229	startle_response	F	1	29.65	1.35674
DGRP_229	startle_response	F	2	27.55	1.76081
DGRP_229	startle_response	M	1	27.6	1.72021
DGRP_229	startle_response	M	2	28.95	1.64199
DGRP_229	starvation_res	F	1	43.2	2.437
DGRP_229	starvation_res	F	2	39.2	2.45041
DGRP_229	starvation_res	F	3	45.3333	2.19101
DGRP_229	starvation_res	F	4	37.6	1.3518
DGRP_229	starvation_res	F	5	32	2.22328
DGRP_229	starvation_res	M	1	38.4	2.11171
DGRP_229	starvation_res	M	2	26.4	2.71526
DGRP_229	starvation_res	M	3	37.6	1.88497
DGRP_229	starvation_res	M	4	31.1111	2.68558
DGRP_229	starvation_res	M	5	32.8889	1.57016
DGRP_233	chill_coma	F	1	12.4	1.29258
DGRP_233	chill_coma	F	2	11.1837	0.659061
DGRP_233	chill_coma	M	1	15.3261	1.1379
DGRP_233	chill_coma	M	2	16.24	1.49022
DGRP_233	startle_response	F	1	30.4	1.70998
DGRP_233	startle_response	F	2	20.85	1.73167
DGRP_233	startle_response	M	1	29.75	1.40526
DGRP_233	startle_response	M	2	22.85	1.6235
DGRP_233	starvation_res	F	1	75.2	1.90898
DGRP_233	starvation_res	F	2	68.4444	2.49104
DGRP_233	starvation_res	F	3	69.6	2.68309
DGRP_233	starvation_res	F	4	76.8	2.15173
DGRP_233	starvation_res	F	5	75.2	1.90898
DGRP_233	starvation_res	M	1	60.8	2.87745
DGRP_233	starvation_res	M	2	69.6	2.42879
DGRP_233	starvation_res	M	3	64	2.30036
DGRP_233	starvation_res	M	4	72	1.67398
DGRP_233	starvation_res	M	5	66.4	2.02676
DGRP_235	chill_coma	F	1	22.3	2.53391
DGRP_235	chill_coma	F	2	20.4615	2.44591
DGRP_235	chill_coma	M	1	18.5882	2.12201
DGRP_235	chill_coma	M	2	19.3	1.96179
DGRP_235	startle_response	F	1	26.15	1.90424
DGRP_235	startle_response	F	2	25.35	1.56952
DGRP_235	startle_response	M	1	24.4	2.04489
DGRP_235	startle_response	M	2	26.2	1.91157
DGRP_235	starvation_res	F	1	74.4	1.88497
DGRP_235	starvation_res	F	2	64.8	2.45041
DGRP_235	starvation_res	F	3	72	2.13212
DGRP_235	starvation_res	F	4	73.6	2.46859
DGRP_235	starvation_res	F	5	72	2.42602
DGRP_235	starvation_res	M	1	55.2	2.17521
DGRP_235	starvation_res	M	2	53.6	2.1371
DGRP_235	starvation_res	M	3	52	1.91673
DGRP_235	starvation_res	M	4	46.4	1.9011
DGRP_235	starvation_res	M	5	40.8	1.94659
DGRP_237	chill_coma	F	1	16.8462	1.7054
DGRP_237	chill_coma	F	2	15.36	1.33779
DGRP_237	chill_coma	M	1	18.6667	1.34142
DGRP_237	chill_coma	M	2	19.7174	1.70697
DGRP_237	startle_response	F	1	29.8	1.90694
DGRP_237	startle_response	F	2	36.05	1.36778
DGRP_237	startle_response	M	1	31.75	1.47049
DGRP_237	startle_response	M	2	31.05	1.62798
DGRP_237	starvation_res	F	1	51.2	1.90898
DGRP_237	starvation_res	F	2	56	2.30036
DGRP_237	starvation_res	F	3	52.8	1.90898
DGRP_237	starvation_res	F	4	55.2	2.33151
DGRP_237	starvation_res	F	5	52.8	2.53536
DGRP_237	starvation_res	M	1	38.4	1.6213
DGRP_237	starvation_res	M	2	35.2	2.04495
DGRP_237	starvation_res	M	3	36	1.91673
DGRP_237	starvation_res	M	4	36.8	1.90898
DGRP_237	starvation_res	M	5	36.8	1.72163
DGRP_239	chill_coma	F	1	25.8235	2.15733
DGRP_239	chill_coma	F	2	27.9	2.10561
DGRP_239	chill_coma	M	1	19.6122	1.67991
DGRP_239	chill_coma	M	2	20.9362	1.85434
DGRP_239	startle_response	F	1	30.05	1.96485
DGRP_239	startle_response	F	2	36.35	1.67592
DGRP_239	startle_response	M	1	29.25	1.80314
DGRP_239	startle_response	M	2	35.7	1.42763
DGRP_239	starvation_res	F	1	56.8	1.77545
DGRP_239	starvation_res	F	2	57.6	2.35446
DGRP_239	starvation_res	F	3	56	2.02055
DGRP_239	starvation_res	F	4	60.8	2.23968
DGRP_239	starvation_res	F	5	57.1429	1.97379
DGRP_239	starvation_res	M	1	46.4	1.84221
DGRP_239	starvation_res	M	2	47.2	1.77545
DGRP_239	starvation_res	M	3	46.4	1.21583
DGRP_239	starvation_res	M	4	44.8	1.72163
DGRP_239	starvation_res	M	5	45.6	1.68632
DGRP_256	chill_coma	F	1	16.8936	1.61483
DGRP_256	chill_coma	F	2	17.26	1.73782
DGRP_256	chill_coma	M	1	16.6	1.55471
DGRP_256	chill_coma	M	2	21.6735	1.51766
DGRP_256	startle_response	F	1	33.35	1.37389
DGRP_256	startle_response	F	2	23.3	2.05336
DGRP_256	startle_response	M	1	31.65	1.77128
DGRP_256	startle_response	M	2	22.9	1.93768
DGRP_26	chill_coma	F	1	16.3542	1.23798
DGRP_26	chill_coma	F	2	15.0638	1.32938
DGRP_26	chill_coma	M	1	19.9	2.04247
DGRP_26	chill_coma	M	2	14.9787	1.04911
DGRP_26	startle_response	F	1	32.65	1.86667
DGRP_26	startle_response	F	2	34.6	1.74167
DGRP_26	startle_response	M	1	27.3	2.12357
DGRP_26	startle_response	M	2	32.1	1.84167
DGRP_26	starvation_res	F	1	44.8	2.04495
DGRP_26	starvation_res	F	2	38.4	2.20633
DGRP_26	starvation_res	F	3	36	1.91673
DGRP_26	starvation_res	F	4	48	2.77259
DGRP_26	starvation_res	F	5	42.2857	2.90742
DGRP_26	starvation_res	M	1	34.4	2.22743
DGRP_26	starvation_res	M	2	40	2.30036
DGRP_26	starvation_res	M	3	36	2.58017
DGRP_26	starvation_res	M	4	34.2857	2.18623
DGRP_26	starvation_res	M	5	29.6	1.68632
DGRP_28	chill_coma	F	1	17.28	1.60824
DGRP_28	chill_coma	F	2	14.6735	1.46269
DGRP_28	chill_coma	M	1	15.96	1.26075
DGRP_28	chill_coma	M	2	18.36	1.73779
DGRP_28	startle_response	F	1	30.1	1.76918
DGRP_28	startle_response	F	2	36.65	1.3839
DGRP_28	startle_response	M	1	35.4737	1.21077
DGRP_28	startle_response	M	2	33.3	2.03752
DGRP_28	starvation_res	F	1	47.2	2.5007
DGRP_28	starvation_res	F	2	52.8	1.90898
DGRP_28	starvation_res	F	3	50.4	2.22743
DGRP_28	starvation_res	F	4	51.2	2.15173
DGRP_28	starvation_res	F	5	48.8	2.07385
DGRP_28	starvation_res	M	1	41.6	2.56145
DGRP_28	starvation_res	M	2	40.8	2.17521
DGRP_28	starvation_res	M	3	39.2	2.33151
DGRP_28	starvation_res	M	4	43.2	1.41856
DGRP_28	starvation_res	M	5	52	2.24369
DGRP_280	chill_coma	F	1	14.3617	1.52167
DGRP_280	chill_coma	F	2	14.66	1.62717
DGRP_280	chill_coma	M	1	13.0625	1.16266
DGRP_280	chill_coma	M	2	16.5417	1.5881
DGRP_280	startle_response	F	1	24.95	1.65943
DGRP_280	startle_response	F	2	29.9	1.69867
DGRP_280	startle_response	M	1	29.95	1.41342
DGRP_280	startle_response	M	2	29.3	1.81336
DGRP_280	starvation_res	F	1	72	NA
DGRP_280	starvation_res	F	2	71.2	1.77545
DGRP_280	starvation_res	F	3	72	1.3274
DGRP_280	starvation_res	F	4	68.4444	1.95378
DGRP_280	starvation_res	F	5	65.6	1.9949
DGRP_280	starvation_res	M	1	43.2	1.41856
DGRP_280	starvation_res	M	2	45.3333	1.73287
DGRP_280	starvation_res	M	3	48	1.9356
DGRP_280	starvation_res	M	4	46.4	1.21583
DGRP_280	starvation_res	M	5	45.6	1.3518
DGRP_287	chill_coma	F	1	12.2745	1.06904
DGRP_287	chill_coma	F	2	13.5102	1.11033
DGRP_287	chill_coma	M	1	14.32	0.865882
DGRP_287	chill_coma	M	2	16.5532	1.46508
DGRP_287	startle_response	F	1	39.25	1.02554
DGRP_287	startle_response	F	2	26.6	1.57208
DGRP_287	startle_response	M	1	41.3	0.91397
DGRP_287	startle_response	M	2	28.55	1.67813
DGRP_287	starvation_res	F	1	62.2222	1.67398
DGRP_287	starvation_res	F	2	64.8	2.07385
DGRP_287	starvation_res	F	3	64	2.02055
DGRP_287	starvation_res	F	4	68	2.15652
DGRP_287	starvation_res	F	5	64	2.42602
DGRP_287	starvation_res	M	1	46.4	1.9949
DGRP_287	starvation_res	M	2	48.8	2.17521
DGRP_287	starvation_res	M	3	48	1.87671
DGRP_287	starvation_res	M	4	45.6	1.88497
DGRP_287	starvation_res	M	5	44.8	1.72163
DGRP_301	chill_coma	F	1	12.2653	1.68707
DGRP_301	chill_coma	F	2	14.5957	1.88194
DGRP_301	chill_coma	M	1	13.6087	1.27382
DGRP_301	chill_coma	M	2	14.3043	1.56325
DGRP_301	startle_response	F	1	39.1	1.77977
DGRP_301	startle_response	F	2	39.95	1.32504
DGRP_301	startle_response	M	1	37.9474	1.86814
DGRP_301	startle_response	M	2	39	1.48453
DGRP_301	starvation_res	F	1	58.4	2.02676
DGRP_301	starvation_res	F	2	60.8	2.23968
DGRP_301	starvation_res	F	3	72.8	2.07385
DGRP_301	starvation_res	F	4	65.6	2.9716
DGRP_301	starvation_res	F	5	68.8	2.23968
DGRP_301	starvation_res	M	1	52.8	1.90898
DGRP_301	starvation_res	M	2	46.2222	2.73286
DGRP_301	starvation_res	M	3	56.8	2.17521
DGRP_301	starvation_res	M	4	59.2	2.31444
DGRP_301	starvation_res	M	5	51.2	2.04495
DGRP_303	chill_coma	F	1	23.4894	2.04713
DGRP_303	chill_coma	F	2	18.6304	2.14213
DGRP_303	chill_coma	M	1	18.06	1.65832
DGRP_303	chill_coma	M	2	14.1458	1.36592
DGRP_303	startle_response	F	1	36.45	1.98013
DGRP_303	startle_response	F	2	30.2	1.87457
DGRP_303	startle_response	M	1	35.05	2.07488
DGRP_303	startle_response	M	2	32.25	1.8547
DGRP_303	starvation_res	F	1	55.2	1.77545
DGRP_303	starvation_res	F	2	48.8	1.51318
DGRP_303	starvation_res	F	3	60	2.38251
DGRP_303	starvation_res	F	4	58.4	2.42879
DGRP_303	starvation_res	F	5	51.2	2.04495
DGRP_303	starvation_res	M	1	44	1.73287
DGRP_303	starvation_res	M	2	42.4	1.88497
DGRP_303	starvation_res	M	3	49.6	2.11171
DGRP_303	starvation_res	M	4	53.6	2.1371
DGRP_303	starvation_res	M	5	52	2.24369
DGRP_304	chill_coma	F	1	15.6531	1.87649
DGRP_304	chill_coma	F	2	12.9756	0.930051
DGRP_304	chill_coma	M	1	14.4694	1.21772
DGRP_304	chill_coma	M	2	14.9792	1.47999
DGRP_304	startle_response	F	1	17.05	1.70839
DGRP_304	startle_response	F	2	18	1.75538
DGRP_304	startle_response	M	1	21.5	2.09123
DGRP_304	startle_response	M	2	16.05	1.63001
DGRP_304	starvation_res	F	1	70.4	1.84221
DGRP_304	starvation_res	F	2	75.2	1.90898
DGRP_304	starvation_res	F	3	69.6	2.1371
DGRP_304	starvation_res	F	4	72	2.74401
DGRP_304	starvation_res	F	5	57.6	2.11171
DGRP_304	starvation_res	M	1	54.4	2.11171
DGRP_304	starvation_res	M	2	60.8	1.72163
DGRP_304	starvation_res	M	3	60.8	2.31444
DGRP_304	starvation_res	M	4	49.6	1.9949
DGRP_304	starvation_res	M	5	72.8	1.77545
DGRP_306	chill_coma	F	1	14.6327	1.75434
DGRP_306	chill_coma	F	2	15.25	2.43221
DGRP_306	chill_coma	M	1	17.102	1.83933
DGRP_306	chill_coma	M	2	18.8261	2.19138
DGRP_306	startle_response	F	1	28.05	2.07155
DGRP_306	startle_response	F	2	24.25	1.63882
DGRP_306	startle_response	M	1	28.05	2.23835
DGRP_306	startle_response	M	2	25.4	2.10696
DGRP_306	starvation_res	F	1	63	2.29972
DGRP_306	starvation_res	F	2	72.8	2.25944
DGRP_306	starvation_res	F	3	63.2	2.25944
DGRP_306	starvation_res	F	4	61.6	2.02676
DGRP_306	starvation_res	F	5	65.6	2.35446
DGRP_306	starvation_res	M	1	47.2	1.77545
DGRP_306	starvation_res	M	2	52	2.15652
DGRP_306	starvation_res	M	3	56.8	2.17521
DGRP_306	starvation_res	M	4	49.6	1.9949
DGRP_306	starvation_res	M	5	51.2	2.31444
DGRP_307	chill_coma	F	1	14.8958	2.48287
DGRP_307	chill_coma	F	2	10.6222	0.904475
DGRP_307	chill_coma	M	1	11.6458	1.36384
DGRP_307	chill_coma	M	2	11.5208	1.19602
DGRP_307	startle_response	F	1	30.8	2.02438
DGRP_307	startle_response	F	2	33.75	1.96836
DGRP_307	startle_response	M	1	27.25	1.80457
DGRP_307	startle_response	M	2	26.75	1.99922
DGRP_307	starvation_res	F	1	80.8889	2.8158
DGRP_307	starvation_res	F	2	71.1111	3.12606
DGRP_307	starvation_res	F	3	75.2	2.77811
DGRP_307	starvation_res	F	4	81.7778	2.7656
DGRP_307	starvation_res	F	5	70.4	2.70741
DGRP_307	starvation_res	M	1	64.8	2.33151
DGRP_307	starvation_res	M	2	71.2	2.17521
DGRP_307	starvation_res	M	3	69.3333	2.74032
DGRP_307	starvation_res	M	4	68.4444	2.93433
DGRP_307	starvation_res	M	5	78.2222	2.2633
DGRP_309	chill_coma	F	1	10.3269	0.634556
DGRP_309	chill_coma	F	2	9.38776	0.568491
DGRP_309	chill_coma	M	1	11.2245	0.93031
DGRP_309	chill_coma	M	2	10.3529	0.468623
DGRP_309	startle_response	F	1	29.5	1.18438
DGRP_309	startle_response	F	2	25.6	1.37767
DGRP_309	startle_response	M	1	30.6	1.24856
DGRP_309	startle_response	M	2	33.6	1.72021
DGRP_309	starvation_res	F	1	63.2	2.07385
DGRP_309	starvation_res	F	2	58.6667	2.19101
DGRP_309	starvation_res	F	3	63.2	2.07385
DGRP_309	starvation_res	F	4	62.4	2.35446
DGRP_309	starvation_res	F	5	63.2	2.17521
DGRP_309	starvation_res	M	1	48	1.3274
DGRP_309	starvation_res	M	2	52.8	1.90898
DGRP_309	starvation_res	M	3	50.4	1.88497
DGRP_309	starvation_res	M	4	43.2	2.04495
DGRP_309	starvation_res	M	5	48.8	1.51318
DGRP_31	startle_response	F	1	31.85	1.85263
DGRP_31	startle_response	F	2	30.9	1.62273
DGRP_31	startle_response	M	1	31.15	1.5533
DGRP_31	startle_response	M	2	28.2105	2.0172
DGRP_31	starvation_res	F	1	72.8	2.25944
DGRP_31	starvation_res	F	2	67.4286	2.05505
DGRP_31	starvation_res	F	3	68.8	1.47746
DGRP_31	starvation_res	F	4	73.7778	2.05086
DGRP_31	starvation_res	F	5	72	1.73287
DGRP_31	starvation_res	M	1	59.2	3.27535
DGRP_31	starvation_res	M	2	71	2.19811
DGRP_31	starvation_res	M	3	76	2.53759
DGRP_31	starvation_res	M	4	81.6	2.63974
DGRP_31	starvation_res	M	5	72	2.7137
DGRP_310	chill_coma	F	1	17.1957	2.21239
DGRP_310	chill_coma	F	2	21.1224	2.66065
DGRP_310	chill_coma	M	1	16	1.69787
DGRP_310	chill_coma	M	2	15.9811	2.04218
DGRP_310	startle_response	F	1	29.25	1.39242
DGRP_310	startle_response	F	2	18.85	1.18819
DGRP_310	startle_response	M	1	28.75	1.34473
DGRP_310	startle_response	M	2	17.55	1.75298
DGRP_313	chill_coma	F	1	25.34	2.58878
DGRP_313	chill_coma	F	2	24.5435	2.38283
DGRP_313	chill_coma	M	1	30.7708	2.81543
DGRP_313	chill_coma	M	2	19.9565	2.24618
DGRP_313	startle_response	F	1	32.7	1.99556
DGRP_313	startle_response	F	2	42.6	0.949086
DGRP_313	startle_response	M	1	40.3	1.05335
DGRP_313	startle_response	M	2	42.5	0.804719
DGRP_313	starvation_res	F	1	64	2.35925
DGRP_313	starvation_res	F	2	78.4	2.20633
DGRP_313	starvation_res	F	3	72	2.22328
DGRP_313	starvation_res	F	4	76.8	2.57812
DGRP_313	starvation_res	F	5	72	2.87292
DGRP_313	starvation_res	M	1	32.8889	0.980829
DGRP_313	starvation_res	M	2	39.2	1.77545
DGRP_313	starvation_res	M	3	41.6	2.11171
DGRP_313	starvation_res	M	4	44.4444	2.09314
DGRP_313	starvation_res	M	5	40.8	1.51318
DGRP_315	chill_coma	F	1	13.74	1.61294
DGRP_315	chill_coma	F	2	14.2128	1.31475
DGRP_315	chill_coma	M	1	14.0769	0.933167
DGRP_315	chill_coma	M	2	14.4706	0.859067
DGRP_315	startle_response	F	1	35.85	1.70631
DGRP_315	startle_response	F	2	35.2	2.06914
DGRP_315	startle_response	M	1	33.25	2.15901
DGRP_315	startle_response	M	2	37.5	1.88304
DGRP_315	starvation_res	F	1	53.6	2.22743
DGRP_315	starvation_res	F	2	45.6	2.74548
DGRP_315	starvation_res	F	3	54.4	2.73809
DGRP_315	starvation_res	F	4	51.2	2.94082
DGRP_315	starvation_res	F	5	54.4	3.00759
DGRP_315	starvation_res	M	1	56	1.87671
DGRP_315	starvation_res	M	2	49.7778	2.66015
DGRP_315	starvation_res	M	3	52.8	1.72163
DGRP_315	starvation_res	M	4	55.2	0.928149
DGRP_315	starvation_res	M	5	56	2.13212
DGRP_317	startle_response	F	1	29.7	1.88133
DGRP_317	startle_response	F	2	33.9	1.16119
DGRP_317	startle_response	M	1	31.9	1.5157
DGRP_317	startle_response	M	2	31.45	1.60089
DGRP_317	starvation_res	F	1	54.4	2.63974
DGRP_317	starvation_res	F	2	49.6	2.28586
DGRP_317	starvation_res	F	3	48	2.22328
DGRP_317	starvation_res	F	4	41.6	1.84221
DGRP_317	starvation_res	F	5	49.6	1.9949
DGRP_317	starvation_res	M	1	28	1.73287
DGRP_317	starvation_res	M	2	27.2	2.04495
DGRP_317	starvation_res	M	3	26.4	1.3518
DGRP_317	starvation_res	M	4	27	1.78376
DGRP_317	starvation_res	M	5	29.6	1.68632
DGRP_318	chill_coma	F	1	18.3061	1.69865
DGRP_318	chill_coma	F	2	15.9796	1.66795
DGRP_318	chill_coma	M	1	17.2041	1.53401
DGRP_318	chill_coma	M	2	15.5833	1.71585
DGRP_318	startle_response	F	1	36.7	1.68834
DGRP_318	startle_response	F	2	40.3	0.93061
DGRP_318	startle_response	M	1	34.5	2.05716
DGRP_318	startle_response	M	2	37.85	1.19787
DGRP_318	starvation_res	F	1	56.8	2.33151
DGRP_318	starvation_res	F	2	61	1.42079
DGRP_318	starvation_res	F	3	52.4444	2.43291
DGRP_318	starvation_res	F	4	70.4	2.35446
DGRP_318	starvation_res	F	5	57.6	2.41478
DGRP_318	starvation_res	M	1	35.5556	1.7599
DGRP_318	starvation_res	M	2	48.8	1.51318
DGRP_318	starvation_res	M	3	45.6	1.68632
DGRP_318	starvation_res	M	4	29.6	1.68632
DGRP_318	starvation_res	M	5	42.4	1.3518
DGRP_319	chill_coma	F	1	13.7447	1.54401
DGRP_319	chill_coma	F	2	13.2917	1.3461
DGRP_319	chill_coma	M	1	13.766	0.801284
DGRP_319	chill_coma	M	2	17.5294	1.95615
DGRP_319	startle_response	F	1	22.5	1.88304
DGRP_319	startle_response	F	2	22.55	1.84638
DGRP_319	startle_response	M	1	21.25	1.96423
DGRP_319	startle_response	M	2	28.85	2.02039
DGRP_319	starvation_res	F	1	60.4444	2.29135
DGRP_319	starvation_res	F	2	64	1.67398
DGRP_319	starvation_res	F	3	69.3333	2.35925
DGRP_319	starvation_res	F	4	61.6	1.88497
DGRP_319	starvation_res	F	5	68.8	1.72163
DGRP_319	starvation_res	M	1	46	2.32766
DGRP_319	starvation_res	M	2	61.6	2.6118
DGRP_319	starvation_res	M	3	60.8	2.4886
DGRP_319	starvation_res	M	4	55.2	2.07385
DGRP_319	starvation_res	M	5	45.8182	1.83896
DGRP_32	startle_response	F	1	32.85	1.84611
DGRP_32	startle_response	F	2	27.85	1.98193
DGRP_32	startle_response	M	1	30.7	1.87519
DGRP_32	startle_response	M	2	26.25	1.83898
DGRP_32	starvation_res	F	1	54.4	2.28586
DGRP_32	starvation_res	F	2	58.4	1.68632
DGRP_32	starvation_res	F	3	58.4	2.52862
DGRP_32	starvation_res	F	4	56.8	2.17521
DGRP_32	starvation_res	F	5	52.8	1.90898
DGRP_32	starvation_res	M	1	30.4	2.11171
DGRP_32	starvation_res	M	2	29.6	2.1371
DGRP_32	starvation_res	M	3	31.2	2.07385
DGRP_32	starvation_res	M	4	34.4	2.30392
DGRP_32	starvation_res	M	5	36	2.15652
DGRP_320	startle_response	F	1	15.1	1.53317
DGRP_320	startle_response	F	2	14.55	1.37456
DGRP_320	startle_response	M	1	15.25	1.54761
DGRP_320	startle_response	M	2	15.65	1.87787
DGRP_320	starvation_res	F	1	86.4	2.51718
DGRP_320	starvation_res	F	2	79.2	2.17521
DGRP_320	starvation_res	F	3	88	2.02055
DGRP_320	starvation_res	F	4	92.8	2.23968
DGRP_320	starvation_res	F	5	91.2	2.15173
DGRP_320	starvation_res	M	1	49.7778	1.89712
DGRP_320	starvation_res	M	2	52.8	2.04495
DGRP_320	starvation_res	M	3	53.6	2.02676
DGRP_320	starvation_res	M	4	54.4	2.11171
DGRP_320	starvation_res	M	5	60.8	1.72163
DGRP_321	startle_response	F	1	37.75	1.15063
DGRP_321	startle_response	F	2	27.9	1.50544
DGRP_321	startle_response	M	1	32.85	1.60046
DGRP_321	startle_response	M	2	31	1.17694
DGRP_321	starvation_res	F	1	50	2.11394
DGRP_321	starvation_res	F	2	49.6	2.11171
DGRP_321	starvation_res	F	3	47.2	2.25944
DGRP_321	starvation_res	F	4	42	1.73287
DGRP_321	starvation_res	F	5	68.8	2.53536
DGRP_321	starvation_res	M	1	41.6	1.21583
DGRP_321	starvation_res	M	2	40	1.38629
DGRP_321	starvation_res	M	3	43.2	1.72163
DGRP_321	starvation_res	M	4	45.3333	1.73287
DGRP_321	starvation_res	M	5	48.8889	1.57016
DGRP_324	chill_coma	F	1	16.46	2.05434
DGRP_324	chill_coma	F	2	20.7021	2.25636
DGRP_324	chill_coma	M	1	21.7885	2.17819
DGRP_324	chill_coma	M	2	19.0426	1.49891
DGRP_324	startle_response	F	1	39.5	1.58129
DGRP_324	startle_response	F	2	38.2	1.57479
DGRP_324	startle_response	M	1	40.35	1.02824
DGRP_324	startle_response	M	2	37.2	1.8758
DGRP_324	starvation_res	F	1	32.8889	1.57016
DGRP_324	starvation_res	F	2	36	2.05086
DGRP_324	starvation_res	F	3	32.8	1.51318
DGRP_324	starvation_res	F	4	36	1.91673
DGRP_324	starvation_res	F	5	34.4	2.1371
DGRP_324	starvation_res	M	1	29.7143	1.3619
DGRP_324	starvation_res	M	2	36.8	1.72163
DGRP_324	starvation_res	M	3	32.8	1.77545
DGRP_324	starvation_res	M	4	40	2.02055
DGRP_324	starvation_res	M	5	40	1.67398
DGRP_325	chill_coma	F	1	15.8163	1.02297
DGRP_325	chill_coma	F	2	14.0784	1.10269
DGRP_325	chill_coma	M	1	16.4792	1.03435
DGRP_325	chill_coma	M	2	12.7885	0.852682
DGRP_325	startle_response	F	1	27.6	1.93274
DGRP_325	startle_response	F	2	29	1.69531
DGRP_325	startle_response	M	1	28	1.81041
DGRP_325	startle_response	M	2	26.95	1.81249
DGRP_325	starvation_res	F	1	40.8	1.77545
DGRP_325	starvation_res	F	2	47.2	2.17521
DGRP_325	starvation_res	F	3	53.6	2.22743
DGRP_325	starvation_res	F	4	36	1.91673
DGRP_325	starvation_res	F	5	40.8	1.94659
DGRP_325	starvation_res	M	1	40	1.38629
DGRP_325	starvation_res	M	2	42.4	2.1371
DGRP_325	starvation_res	M	3	37.3333	1.38629
DGRP_325	starvation_res	M	4	40.8889	1.8332
DGRP_325	starvation_res	M	5	43.2	1.41856
DGRP_332	chill_coma	F	1	14.3137	1.93497
DGRP_332	chill_coma	F	2	14.1154	1.77551
DGRP_332	chill_coma	M	1	15.5	1.77209
DGRP_332	chill_coma	M	2	15.6792	1.71747
DGRP_332	startle_response	F	1	38.05	1.27421
DGRP_332	startle_response	F	2	24.2	1.44108
DGRP_332	startle_response	M	1	37.9	1.07096
DGRP_332	startle_response	M	2	25.35	1.69579
DGRP_332	starvation_res	F	1	44.8	2.04495
DGRP_332	starvation_res	F	2	46.4	2.11171
DGRP_332	starvation_res	F	3	47.2	2.07385
DGRP_332	starvation_res	F	4	52	2.05086
DGRP_332	starvation_res	F	5	47.2	2.17521
DGRP_332	starvation_res	M	1	26.4	1.68632
DGRP_332	starvation_res	M	2	28	1.91673
DGRP_332	starvation_res	M	3	26.6667	1.73287
DGRP_332	starvation_res	M	4	30.4	1.21583
DGRP_332	starvation_res	M	5	30.4	1.84221
DGRP_335	chill_coma	F	1	14.98	1.97029
DGRP_335	chill_coma	F	2	15.125	1.8169
DGRP_335	chill_coma	M	1	17.88	2.86859
DGRP_335	chill_coma	M	2	18.8723	2.88752
DGRP_335	startle_response	F	1	32.45	1.66133
DGRP_335	startle_response	F	2	34.2105	1.9826
DGRP_335	startle_response	M	1	33.2778	1.94024
DGRP_335	startle_response	M	2	39.3	1.54576
DGRP_335	starvation_res	F	1	68.8	2.15173
DGRP_335	starvation_res	F	2	68	2.05086
DGRP_335	starvation_res	F	3	66.4	2.52862
DGRP_335	starvation_res	F	4	75.2	2.8544
DGRP_335	starvation_res	F	5	67.2	2.83024
DGRP_335	starvation_res	M	1	43.2	2.23968
DGRP_335	starvation_res	M	2	44	1.91673
DGRP_335	starvation_res	M	3	49.6	1.84221
DGRP_335	starvation_res	M	4	52.8	1.90898
DGRP_335	starvation_res	M	5	60	2.3179
DGRP_336	chill_coma	F	1	19.62	2.14056
DGRP_336	chill_coma	F	2	25.5385	1.98476
DGRP_336	chill_coma	M	1	15.1224	1.14211
DGRP_336	chill_coma	M	2	15.9375	1.26737
DGRP_336	startle_response	F	1	24.7	2.33276
DGRP_336	startle_response	F	2	33.7368	1.97438
DGRP_336	startle_response	M	1	31.65	1.9563
DGRP_336	startle_response	M	2	34	2.07531
DGRP_336	starvation_res	F	1	76.8	2.87745
DGRP_336	starvation_res	F	2	76	2.92161
DGRP_336	starvation_res	F	3	83.2	2.53536
DGRP_336	starvation_res	F	4	66.4	1.88497
DGRP_336	starvation_res	F	5	72.8889	2.75492
DGRP_336	starvation_res	M	1	44.8	1.41856
DGRP_336	starvation_res	M	2	41.7778	2.34312
DGRP_336	starvation_res	M	3	43.2	2.04495
DGRP_336	starvation_res	M	4	43.2	1.72163
DGRP_336	starvation_res	M	5	47.2	1.51318
DGRP_338	chill_coma	F	1	11.44	0.951084
DGRP_338	chill_coma	F	2	10.8478	0.692966
DGRP_338	chill_coma	M	1	12.898	0.468413
DGRP_338	chill_coma	M	2	13.2143	0.617847
DGRP_338	startle_response	F	1	23.4	1.99293
DGRP_338	startle_response	F	2	38.15	1.39372
DGRP_338	startle_response	M	1	23.05	1.57451
DGRP_338	startle_response	M	2	36.85	1.26924
DGRP_338	starvation_res	F	1	49.6	2.67472
DGRP_338	starvation_res	F	2	67.2	2.15173
DGRP_338	starvation_res	F	3	62.4	2.35446
DGRP_338	starvation_res	F	4	60	2.87857
DGRP_338	starvation_res	F	5	67.2	2.61751
DGRP_338	starvation_res	M	1	35.5556	1.43897
DGRP_338	starvation_res	M	2	40.8	2.07385
DGRP_338	starvation_res	M	3	38.4	1.21583
DGRP_338	starvation_res	M	4	46.4	1.9949
DGRP_338	starvation_res	M	5	46.4	2.11171
DGRP_340	chill_coma	F	1	8.28261	0.170817
DGRP_340	chill_coma	F	2	8.81395	0.415997
DGRP_340	chill_coma	M	1	10	0.485067
DGRP_340	chill_coma	M	2	10.1042	0.43631
DGRP_340	startle_response	F	1	10.55	1.05574
DGRP_340	startle_response	F	2	17.7	1.98574
DGRP_340	startle_response	M	1	10	1.60627
DGRP_340	startle_response	M	2	16.75	1.41467
DGRP_340	starvation_res	F	1	56.8	1.77545
DGRP_340	starvation_res	F	2	58.4	1.68632
DGRP_340	starvation_res	F	3	56.8	2.07385
DGRP_340	starvation_res	F	4	54.2222	1.26064
DGRP_340	starvation_res	F	5	61.6	1.68632
DGRP_340	starvation_res	M	1	51.2	1.72163
DGRP_340	starvation_res	M	2	48	1.87671
DGRP_340	starvation_res	M	3	47.2	1.77545
DGRP_340	starvation_res	M	4	48.8	1.77545
DGRP_340	starvation_res	M	5	48	1.87671
DGRP_348	startle_response	F	1	23.65	1.50899
DGRP_348	startle_response	F	2	33	1.48182
DGRP_348	startle_response	M	1	23.8	1.38826
DGRP_348	startle_response	M	2	28.95	1.39437
DGRP_348	starvation_res	F	1	47.2	1.51318
DGRP_348	starvation_res	F	2	44.8	2.437
DGRP_348	starvation_res	F	3	49.6	1.84221
DGRP_348	starvation_res	F	4	53.6	1.88497
DGRP_348	starvation_res	F	5	55.2	2.07385
DGRP_348	starvation_res	M	1	43.2	1.41856
DGRP_348	starvation_res	M	2	39.2	1.77545
DGRP_348	starvation_res	M	3	37.6	1.88497
DGRP_348	starvation_res	M	4	39.2	1.77545
DGRP_348	starvation_res	M	5	43.6364	1.70482
DGRP_350	chill_coma	F	1	12.2708	1.74127
DGRP_350	chill_coma	F	2	13.7234	1.68716
DGRP_350	chill_coma	M	1	12.2157	1.0149
DGRP_350	chill_coma	M	2	12.86	0.818844
DGRP_350	startle_response	F	1	41.5	1.12703
DGRP_350	startle_response	F	2	38.2	1.65006
DGRP_350	startle_response	M	1	41.9	0.819243
DGRP_350	startle_response	M	2	39.55	1.18426
DGRP_350	starvation_res	F	1	52.4444	2.77605
DGRP_350	starvation_res	F	2	50.4	2.37024
DGRP_350	starvation_res	F	3	50.6667	3.13455
DGRP_350	starvation_res	F	4	59.2	2.37947
DGRP_350	starvation_res	F	5	52	2.58017
DGRP_350	starvation_res	M	1	35.2	1.90898
DGRP_350	starvation_res	M	2	36.8	1.90898
DGRP_350	starvation_res	M	3	41.7778	2.05086
DGRP_350	starvation_res	M	4	38.4	2.63974
DGRP_350	starvation_res	M	5	41.6	2.11171
DGRP_352	chill_coma	F	1	12.2041	1.4905
DGRP_352	chill_coma	F	2	11.5102	1.34296
DGRP_352	chill_coma	M	1	12.4255	0.894954
DGRP_352	chill_coma	M	2	11.7347	1.15498
DGRP_352	startle_response	F	1	17.85	1.40652
DGRP_352	startle_response	F	2	16.7	1.5361
DGRP_352	startle_response	M	1	17.7	1.21124
DGRP_352	startle_response	M	2	14.4	1.31348
DGRP_352	starvation_res	F	1	44.8	1.90898
DGRP_352	starvation_res	F	2	46.4	1.6213
DGRP_352	starvation_res	F	3	45.6	1.68632
DGRP_352	starvation_res	F	4	46.4	2.79433
DGRP_352	starvation_res	F	5	44.8	2.15173
DGRP_352	starvation_res	M	1	42.4	1.68632
DGRP_352	starvation_res	M	2	36.8	1.90898
DGRP_352	starvation_res	M	3	37.6	1.68632
DGRP_352	starvation_res	M	4	34.4	1.68632
DGRP_352	starvation_res	M	5	32.8	1.77545
DGRP_354	startle_response	F	1	25.6	1.49628
DGRP_354	startle_response	F	2	32.7	1.3199
DGRP_354	startle_response	M	1	26.6	1.42854
DGRP_354	startle_response	M	2	31.9	1.50023
DGRP_354	starvation_res	F	1	57.6	2.28586
DGRP_354	starvation_res	F	2	60.8	2.37947
DGRP_354	starvation_res	F	3	52	1.91673
DGRP_354	starvation_res	F	4	62.2222	2.05086
DGRP_354	starvation_res	F	5	57.6	2.28586
DGRP_354	starvation_res	M	1	55.2	1.51318
DGRP_354	starvation_res	M	2	50.4	1.88497
DGRP_354	starvation_res	M	3	38.4	2.767
DGRP_354	starvation_res	M	4	52.8	1.72163
DGRP_354	starvation_res	M	5	48.8	2.07385
DGRP_355	startle_response	F	1	34.2	1.60116
DGRP_355	startle_response	F	2	35.5	1.75302
DGRP_355	startle_response	M	1	32.75	1.20074
DGRP_355	startle_response	M	2	33.3	1.46833
DGRP_355	starvation_res	F	1	64	2.02055
DGRP_355	starvation_res	F	2	64	2.74401
DGRP_355	starvation_res	F	3	64	2.30036
DGRP_355	starvation_res	F	4	72.8	2.07385
DGRP_355	starvation_res	F	5	66.4	2.64871
DGRP_355	starvation_res	M	1	54.4	1.84221
DGRP_355	starvation_res	M	2	50.4	2.1371
DGRP_355	starvation_res	M	3	49.6	1.84221
DGRP_355	starvation_res	M	4	56.8	2.07385
DGRP_355	starvation_res	M	5	51.2	1.90898
DGRP_356	chill_coma	F	1	9.02041	0.586046
DGRP_356	chill_coma	F	2	8.15686	0.388492
DGRP_356	chill_coma	M	1	9.46	0.573928
DGRP_356	chill_coma	M	2	9.56863	0.781194
DGRP_356	startle_response	F	1	33.6	1.80957
DGRP_356	startle_response	F	2	26.95	1.73692
DGRP_356	startle_response	M	1	31.8	1.86833
DGRP_356	startle_response	M	2	26	1.57569
DGRP_356	starvation_res	F	1	87.1111	2.8158
DGRP_356	starvation_res	F	2	95.2	2.62689
DGRP_356	starvation_res	F	3	75.2	2.04495
DGRP_356	starvation_res	F	4	80.8	2.66275
DGRP_356	starvation_res	F	5	77.6	3.09132
DGRP_356	starvation_res	M	1	48	2.7137
DGRP_356	starvation_res	M	2	57	2.38413
DGRP_356	starvation_res	M	3	32.8	2.5464
DGRP_356	starvation_res	M	4	44	2.24369
DGRP_356	starvation_res	M	5	50.4	2.37024
DGRP_357	chill_coma	F	1	15.26	1.93211
DGRP_357	chill_coma	F	2	12.54	1.24281
DGRP_357	chill_coma	M	1	15.9149	1.76816
DGRP_357	chill_coma	M	2	14.1042	1.1323
DGRP_357	startle_response	F	1	36	1.55265
DGRP_357	startle_response	F	2	39.9	1.68978
DGRP_357	startle_response	M	1	35.5	2.11476
DGRP_357	startle_response	M	2	40.15	1.17831
DGRP_357	starvation_res	F	1	61.6	1.3518
DGRP_357	starvation_res	F	2	68.8	1.72163
DGRP_357	starvation_res	F	3	64	2.13212
DGRP_357	starvation_res	F	4	58.4	3.07641
DGRP_357	starvation_res	F	5	65.6	2.11171
DGRP_357	starvation_res	M	1	43.2	1.72163
DGRP_357	starvation_res	M	2	55.2	1.77545
DGRP_357	starvation_res	M	3	50.4	1.88497
DGRP_357	starvation_res	M	4	48.8889	1.57016
DGRP_357	starvation_res	M	5	46.4	1.6213
DGRP_358	chill_coma	F	1	12.7708	1.63816
DGRP_358	chill_coma	F	2	11	0.741729
DGRP_358	chill_coma	M	1	12.7755	1.05071
DGRP_358	chill_coma	M	2	13.0816	0.963451
DGRP_358	startle_response	F	1	39.2	1.36479
DGRP_358	startle_response	F	2	39.3	0.977446
DGRP_358	startle_response	M	1	40.35	1.26507
DGRP_358	startle_response	M	2	38.1	1.42398
DGRP_358	starvation_res	F	1	52	2.05086
DGRP_358	starvation_res	F	2	58.4	2.37024
DGRP_358	starvation_res	F	3	56.8	2.58826
DGRP_358	starvation_res	F	4	54.4	1.84221
DGRP_358	starvation_res	F	5	55.1111	2.68558
DGRP_358	starvation_res	M	1	34.4	1.3518
DGRP_358	starvation_res	M	2	33.6	1.6213
DGRP_358	starvation_res	M	3	33.6	1.6213
DGRP_358	starvation_res	M	4	31.2	1.51318
DGRP_358	starvation_res	M	5	40	2.02055
DGRP_359	chill_coma	F	1	13.3265	0.952878
DGRP_359	chill_coma	F	2	12.7255	1.06904
DGRP_359	chill_coma	M	1	13.186	0.815347
DGRP_359	chill_coma	M	2	13.3953	1.14444
DGRP_359	startle_response	F	1	29.25	1.9663
DGRP_359	startle_response	F	2	22.85	1.78332
DGRP_359	startle_response	M	1	29.45	2.18069
DGRP_359	startle_response	M	2	20.6842	1.81299
DGRP_359	starvation_res	F	1	49.6	2.28586
DGRP_359	starvation_res	F	2	56.8	2.39449
DGRP_359	starvation_res	F	3	52.8	2.83024
DGRP_359	starvation_res	F	4	48.8	2.07385
DGRP_359	starvation_res	F	5	51.2	2.31444
DGRP_359	starvation_res	M	1	37.6	1.68632
DGRP_359	starvation_res	M	2	38.4	2.28586
DGRP_359	starvation_res	M	3	42.4	2.22743
DGRP_359	starvation_res	M	4	47.2	1.94659
DGRP_359	starvation_res	M	5	37.6	2.22743
DGRP_360	chill_coma	F	1	9.18	0.410564
DGRP_360	chill_coma	F	2	9.33333	0.526327
DGRP_360	chill_coma	M	1	8.76	0.391065
DGRP_360	chill_coma	M	2	9.33333	0.419069
DGRP_360	startle_response	F	1	31.45	1.48039
DGRP_360	startle_response	F	2	26.35	1.56263
DGRP_360	startle_response	M	1	25.95	1.66887
DGRP_360	startle_response	M	2	25.95	1.91142
DGRP_360	starvation_res	F	1	60	2.24369
DGRP_360	starvation_res	F	2	59.2	2.31444
DGRP_360	starvation_res	F	3	61.6	1.68632
DGRP_360	starvation_res	F	4	42.4	2.22743
DGRP_360	starvation_res	F	5	44.4444	2.43291
DGRP_360	starvation_res	M	1	44.8	1.41856
DGRP_360	starvation_res	M	2	44.8	1.72163
DGRP_360	starvation_res	M	3	43.2	1.90898
DGRP_360	starvation_res	M	4	48	NA
DGRP_360	starvation_res	M	5	37.6	1.68632
DGRP_361	chill_coma	F	1	17.5098	2.00344
DGRP_361	chill_coma	F	2	15.0417	2.01607
DGRP_361	chill_coma	M	1	14.2549	1.07084
DGRP_361	chill_coma	M	2	13.2759	0.97118
DGRP_361	startle_response	F	1	22.95	1.91486
DGRP_361	startle_response	F	2	30.35	1.7132
DGRP_361	startle_response	M	1	25.75	1.91418
DGRP_361	startle_response	M	2	30.1	1.80175
DGRP_361	starvation_res	F	1	59.2	2.04495
DGRP_361	starvation_res	F	2	56	2.13212
DGRP_361	starvation_res	F	3	56	2.02055
DGRP_361	starvation_res	F	4	55.2	2.45041
DGRP_361	starvation_res	F	5	52.8	2.15173
DGRP_361	starvation_res	M	1	30.4	2.35446
DGRP_361	starvation_res	M	2	31.2	1.94659
DGRP_361	starvation_res	M	3	28.8	2.15173
DGRP_361	starvation_res	M	4	32	2.02055
DGRP_361	starvation_res	M	5	31.2	1.77545
DGRP_362	chill_coma	F	1	12.7	1.33141
DGRP_362	chill_coma	F	2	16.42	1.32976
DGRP_362	chill_coma	M	1	14.1064	1.49266
DGRP_362	chill_coma	M	2	20.3878	1.81151
DGRP_362	startle_response	F	1	36.35	1.8164
DGRP_362	startle_response	F	2	37.65	1.3243
DGRP_362	startle_response	M	1	29	1.77992
DGRP_362	startle_response	M	2	38.4	1.65929
DGRP_365	chill_coma	F	1	11.4255	0.833216
DGRP_365	chill_coma	F	2	11.449	0.863837
DGRP_365	chill_coma	M	1	12.0612	1.80737
DGRP_365	chill_coma	M	2	11.1837	0.574187
DGRP_365	startle_response	F	1	22.8	1.29487
DGRP_365	startle_response	F	2	22.25	1.54761
DGRP_365	startle_response	M	1	22	1.23805
DGRP_365	startle_response	M	2	21.25	1.58213
DGRP_365	starvation_res	F	1	51.5556	1.95378
DGRP_365	starvation_res	F	2	49.6	2.46859
DGRP_365	starvation_res	F	3	53.3333	1.9356
DGRP_365	starvation_res	F	4	52	2.38251
DGRP_365	starvation_res	F	5	46.4	2.11171
DGRP_365	starvation_res	M	1	46.4	2.20633
DGRP_365	starvation_res	M	2	44	1.73287
DGRP_365	starvation_res	M	3	48	2.13212
DGRP_365	starvation_res	M	4	44.4444	1.95378
DGRP_365	starvation_res	M	5	42.4	1.68632
DGRP_367	chill_coma	F	1	11.9592	0.718331
DGRP_367	chill_coma	F	2	12.6471	1.1968
DGRP_367	chill_coma	M	1	13.7755	0.976707
DGRP_367	chill_coma	M	2	15.5319	0.946985
DGRP_367	startle_response	F	1	16.45	1.767
DGRP_367	startle_response	F	2	28.85	1.53409
DGRP_367	startle_response	M	1	15.25	1.79595
DGRP_367	startle_response	M	2	32.25	1.42085
DGRP_367	starvation_res	F	1	52	1.91673
DGRP_367	starvation_res	F	2	58.4	2.02676
DGRP_367	starvation_res	F	3	62.4	2.20633
DGRP_367	starvation_res	F	4	67.2	2.96028
DGRP_367	starvation_res	F	5	64	3.07566
DGRP_367	starvation_res	M	1	54.4	2.11171
DGRP_367	starvation_res	M	2	48	1.87671
DGRP_367	starvation_res	M	3	51.2	2.31444
DGRP_367	starvation_res	M	4	56	2.30036
DGRP_367	starvation_res	M	5	54.2222	2.05086
DGRP_370	chill_coma	F	1	16.0638	1.87214
DGRP_370	chill_coma	F	2	18.2245	1.36537
DGRP_370	chill_coma	M	1	13.4	1.21086
DGRP_370	chill_coma	M	2	18.3404	1.80503
DGRP_370	startle_response	F	1	22.2	1.70687
DGRP_370	startle_response	F	2	24.65	1.04153
DGRP_370	startle_response	M	1	24.1	1.60606
DGRP_370	startle_response	M	2	25.4737	1.16428
DGRP_370	starvation_res	F	1	55.2	2.07385
DGRP_370	starvation_res	F	2	52.8	1.90898
DGRP_370	starvation_res	F	3	53.6	1.88497
DGRP_370	starvation_res	F	4	59.2	1.72163
DGRP_370	starvation_res	F	5	54.4	1.84221
DGRP_370	starvation_res	M	1	33.6	2.20633
DGRP_370	starvation_res	M	2	32.8889	2.23359
DGRP_370	starvation_res	M	3	32.8889	1.8332
DGRP_370	starvation_res	M	4	32	1.67398
DGRP_370	starvation_res	M	5	32	1.87671
DGRP_371	chill_coma	F	1	16.2549	1.30037
DGRP_371	chill_coma	F	2	13.3269	0.959386
DGRP_371	chill_coma	M	1	15.7059	1.06719
DGRP_371	chill_coma	M	2	15.0851	1.2617
DGRP_371	startle_response	F	1	32.35	1.26086
DGRP_371	startle_response	F	2	26.95	1.4008
DGRP_371	startle_response	M	1	32.35	1.3671
DGRP_371	startle_response	M	2	27.3	1.26434
DGRP_371	starvation_res	F	1	59.2	1.72163
DGRP_371	starvation_res	F	2	58.4	2.1371
DGRP_371	starvation_res	F	3	60.8	2.15173
DGRP_371	starvation_res	F	4	51.2	2.04495
DGRP_371	starvation_res	F	5	56	2.02055
DGRP_371	starvation_res	M	1	43.2	1.41856
DGRP_371	starvation_res	M	2	44	1.73287
DGRP_371	starvation_res	M	3	43.2	1.41856
DGRP_371	starvation_res	M	4	44	1.73287
DGRP_371	starvation_res	M	5	44	2.38251
DGRP_373	chill_coma	F	1	13.4681	1.5364
DGRP_373	chill_coma	F	2	13.8958	1.75258
DGRP_373	chill_coma	M	1	13.898	1.18986
DGRP_373	chill_coma	M	2	14.1224	1.31148
DGRP_373	startle_response	F	1	28.85	1.3168
DGRP_373	startle_response	F	2	17.3	1.6719
DGRP_373	startle_response	M	1	28.55	1.55141
DGRP_373	startle_response	M	2	17.2	1.78971
DGRP_373	starvation_res	F	1	70.4	2.20633
DGRP_373	starvation_res	F	2	71.2	2.25944
DGRP_373	starvation_res	F	3	71.2	2.07385
DGRP_373	starvation_res	F	4	74.4	1.68632
DGRP_373	starvation_res	F	5	73.6	1.84221
DGRP_373	starvation_res	M	1	56.8	1.77545
DGRP_373	starvation_res	M	2	56	1.67398
DGRP_373	starvation_res	M	3	56.8	1.94659
DGRP_373	starvation_res	M	4	56	1.3274
DGRP_373	starvation_res	M	5	60.8	1.72163
DGRP_374	chill_coma	F	1	14.76	1.07555
DGRP_374	chill_coma	F	2	16.4314	1.99791
DGRP_374	chill_coma	M	1	15.2857	1.32545
DGRP_374	chill_coma	M	2	17.42	1.90496
DGRP_374	startle_response	F	1	32.7	1.46553
DGRP_374	startle_response	F	2	35.15	1.5217
DGRP_374	startle_response	M	1	29.15	1.90889
DGRP_374	startle_response	M	2	34.25	1.70735
DGRP_374	starvation_res	F	1	71.2	2.5007
DGRP_374	starvation_res	F	2	62.4	2.46859
DGRP_374	starvation_res	F	3	53.6	2.22743
DGRP_374	starvation_res	F	4	54.4	2.35446
DGRP_374	starvation_res	F	5	60.8	2.53536
DGRP_374	starvation_res	M	1	37	1.78376
DGRP_374	starvation_res	M	2	41.7778	1.89712
DGRP_374	starvation_res	M	3	39.2	1.77545
DGRP_374	starvation_res	M	4	38.4	1.84221
DGRP_374	starvation_res	M	5	39.2	1.77545
DGRP_375	chill_coma	F	1	14.3061	1.94727
DGRP_375	chill_coma	F	2	13.36	1.37567
DGRP_375	chill_coma	M	1	12.7551	1.1846
DGRP_375	chill_coma	M	2	13.5102	0.87865
DGRP_375	startle_response	F	1	28.55	2.14159
DGRP_375	startle_response	F	2	26.25	1.93437
DGRP_375	startle_response	M	1	31.6842	1.69323
DGRP_375	startle_response	M	2	25.05	2.15732
DGRP_375	starvation_res	F	1	67.2	2.99706
DGRP_375	starvation_res	F	2	64	2.56986
DGRP_375	starvation_res	F	3	68.8	2.80486
DGRP_375	starvation_res	F	4	64	2.60988
DGRP_375	starvation_res	F	5	69.6	2.1371
DGRP_375	starvation_res	M	1	44.8	1.72163
DGRP_375	starvation_res	M	2	34.4	1.68632
DGRP_375	starvation_res	M	3	39.2	2.07385
DGRP_375	starvation_res	M	4	54.4	1.9949
DGRP_375	starvation_res	M	5	52	1.45306
DGRP_377	chill_coma	F	1	27.0408	2.58167
DGRP_377	chill_coma	F	2	23.7647	2.47375
DGRP_377	chill_coma	M	1	30.8824	2.99456
DGRP_377	chill_coma	M	2	35.4259	2.87737
DGRP_377	startle_response	F	1	36.6667	1.61606
DGRP_377	startle_response	F	2	38.7	1.28891
DGRP_377	startle_response	M	1	36.6842	1.38299
DGRP_377	startle_response	M	2	37.9	1.34482
DGRP_377	starvation_res	F	1	67.2	2.68805
DGRP_377	starvation_res	F	2	63.2	2.5007
DGRP_377	starvation_res	F	3	62.4	2.28586
DGRP_377	starvation_res	F	4	65.6	2.79433
DGRP_377	starvation_res	F	5	62.2222	2.16828
DGRP_377	starvation_res	M	1	51.2	1.41856
DGRP_377	starvation_res	M	2	48	2.30036
DGRP_377	starvation_res	M	3	46.4	1.84221
DGRP_377	starvation_res	M	4	53.3333	1.73287
DGRP_377	starvation_res	M	5	62.4	2.56145
DGRP_379	chill_coma	F	1	13.6531	0.953384
DGRP_379	chill_coma	F	2	15.9762	1.42512
DGRP_379	chill_coma	M	1	13.3617	0.625919
DGRP_379	chill_coma	M	2	16.0208	0.721526
DGRP_379	startle_response	F	1	23.45	1.81668
DGRP_379	startle_response	F	2	17.2	1.38167
DGRP_379	startle_response	M	1	20.9	1.48964
DGRP_379	startle_response	M	2	19.7	1.33105
DGRP_379	starvation_res	F	1	84	2.42602
DGRP_379	starvation_res	F	2	88.8	2.78494
DGRP_379	starvation_res	F	3	94.2222	2.52635
DGRP_379	starvation_res	F	4	83.4286	2.2051
DGRP_379	starvation_res	F	5	88.8	2.72757
DGRP_379	starvation_res	M	1	56	2.22328
DGRP_379	starvation_res	M	2	56.8	1.94659
DGRP_379	starvation_res	M	3	55.1111	1.57016
DGRP_379	starvation_res	M	4	53.3333	1.73287
DGRP_379	starvation_res	M	5	54.4	2.41478
DGRP_38	chill_coma	F	1	17.1176	1.87199
DGRP_38	chill_coma	F	2	15.1304	1.4271
DGRP_38	chill_coma	M	1	21.58	2.3107
DGRP_38	chill_coma	M	2	19.4706	2.07009
DGRP_38	startle_response	F	1	27.55	1.95229
DGRP_38	startle_response	F	2	32.15	1.83685
DGRP_38	startle_response	M	1	30.55	1.84638
DGRP_38	startle_response	M	2	32.85	1.95419
DGRP_38	starvation_res	F	1	52.8	2.37947
DGRP_38	starvation_res	F	2	48	2.36712
DGRP_38	starvation_res	F	3	52	2.85558
DGRP_38	starvation_res	F	4	44.8	2.37947
DGRP_38	starvation_res	F	5	19.4286	2.32036
DGRP_38	starvation_res	M	1	35.2	2.04495
DGRP_38	starvation_res	M	2	38.2222	2.05086
DGRP_38	starvation_res	M	3	38.4	1.84221
DGRP_38	starvation_res	M	4	44	2.75131
DGRP_38	starvation_res	M	5	33.6	2.67472
DGRP_380	chill_coma	F	1	13.68	1.43884
DGRP_380	chill_coma	F	2	14.3191	1.2691
DGRP_380	chill_coma	M	1	11.898	0.651031
DGRP_380	chill_coma	M	2	12.0816	0.681751
DGRP_380	startle_response	F	1	20.05	1.76392
DGRP_380	startle_response	F	2	30.95	1.84243
DGRP_380	startle_response	M	1	19.7	1.58484
DGRP_380	startle_response	M	2	23.8	1.59901
DGRP_380	starvation_res	F	1	44	2.49104
DGRP_380	starvation_res	F	2	40.8	1.77545
DGRP_380	starvation_res	F	3	39.2	2.07385
DGRP_380	starvation_res	F	4	44.8	2.23968
DGRP_380	starvation_res	F	5	42.4	2.1371
DGRP_380	starvation_res	M	1	29.6	2.02676
DGRP_380	starvation_res	M	2	28.8	2.04495
DGRP_380	starvation_res	M	3	30.4	2.11171
DGRP_380	starvation_res	M	4	28.8	2.04495
DGRP_380	starvation_res	M	5	28	2.05086
DGRP_381	chill_coma	F	1	17.4423	2.77795
DGRP_381	chill_coma	F	2	14.1731	2.08816
DGRP_381	chill_coma	M	1	19.3542	2.96204
DGRP_381	chill_coma	M	2	14.1875	1.43402
DGRP_381	startle_response	F	1	15.9	1.14012
DGRP_381	startle_response	F	2	27.8	1.40438
DGRP_381	startle_response	M	1	17.75	1.29988
DGRP_381	startle_response	M	2	30.4	1.0085
DGRP_381	starvation_res	F	1	43.2	1.41856
DGRP_381	starvation_res	F	2	45.3333	1.73287
DGRP_381	starvation_res	F	3	46.4	2.11171
DGRP_381	starvation_res	F	4	38.4	2.11171
DGRP_381	starvation_res	F	5	38	2.32766
DGRP_381	starvation_res	M	1	34.4	1.3518
DGRP_381	starvation_res	M	2	38.4	1.84221
DGRP_381	starvation_res	M	3	32	2.02055
DGRP_381	starvation_res	M	4	35.2	1.41856
DGRP_381	starvation_res	M	5	37.6	1.3518
DGRP_382	chill_coma	F	1	12.449	0.951865
DGRP_382	chill_coma	F	2	13.0612	0.861414
DGRP_382	chill_coma	M	1	12.2549	0.74462
DGRP_382	chill_coma	M	2	15.2549	0.895357
DGRP_382	startle_response	F	1	17.95	1.57676
DGRP_382	startle_response	F	2	25.9	1.66966
DGRP_382	startle_response	M	1	22.2	1.85947
DGRP_382	startle_response	M	2	28.5	1.70148
DGRP_382	starvation_res	F	1	71.1111	0.980829
DGRP_382	starvation_res	F	2	66.4	2.02676
DGRP_382	starvation_res	F	3	64	2.02055
DGRP_382	starvation_res	F	4	67.5556	1.95378
DGRP_382	starvation_res	F	5	68.8	2.04495
DGRP_382	starvation_res	M	1	45.6	2.02676
DGRP_382	starvation_res	M	2	44	1.73287
DGRP_382	starvation_res	M	3	51.2	2.15173
DGRP_382	starvation_res	M	4	42.4	2.1371
DGRP_382	starvation_res	M	5	49.7778	1.67398
DGRP_383	chill_coma	F	1	11.9038	1.35632
DGRP_383	chill_coma	F	2	15.3725	1.67737
DGRP_383	chill_coma	M	1	11.84	0.787529
DGRP_383	chill_coma	M	2	14.52	1.24961
DGRP_383	startle_response	F	1	32.05	1.41653
DGRP_383	startle_response	F	2	25.05	1.65943
DGRP_383	startle_response	M	1	29.15	1.59616
DGRP_383	startle_response	M	2	26.85	1.67222
DGRP_383	starvation_res	F	1	59.2	2.37947
DGRP_383	starvation_res	F	2	44.8	1.72163
DGRP_383	starvation_res	F	3	66.4	2.42879
DGRP_383	starvation_res	F	4	58.4	2.02676
DGRP_383	starvation_res	F	5	56.8	2.07385
DGRP_383	starvation_res	M	1	41.6	2.11171
DGRP_383	starvation_res	M	2	40.8	1.94659
DGRP_383	starvation_res	M	3	37.6	2.1371
DGRP_383	starvation_res	M	4	40	1.67398
DGRP_383	starvation_res	M	5	41.6	1.9949
DGRP_385	chill_coma	F	1	13.4706	1.26103
DGRP_385	chill_coma	F	2	13.54	0.929455
DGRP_385	chill_coma	M	1	15.62	1.47371
DGRP_385	chill_coma	M	2	18.9545	1.97605
DGRP_385	startle_response	F	1	20.5	1.42276
DGRP_385	startle_response	F	2	29	1.45675
DGRP_385	startle_response	M	1	20.45	1.75926
DGRP_385	startle_response	M	2	27.8	1.28288
DGRP_385	starvation_res	F	1	72.8	2.07385
DGRP_385	starvation_res	F	2	69.6	2.1371
DGRP_385	starvation_res	F	3	72	2.02055
DGRP_385	starvation_res	F	4	72.8	2.45041
DGRP_385	starvation_res	F	5	72	2.53759
DGRP_385	starvation_res	M	1	47.2	1.94659
DGRP_385	starvation_res	M	2	49.6	1.6213
DGRP_385	starvation_res	M	3	52	1.73287
DGRP_385	starvation_res	M	4	46.4	1.21583
DGRP_385	starvation_res	M	5	50.4	1.88497
DGRP_386	chill_coma	F	1	13.9792	1.38428
DGRP_386	chill_coma	F	2	13.92	1.34349
DGRP_386	chill_coma	M	1	14.62	1.24396
DGRP_386	chill_coma	M	2	14.68	1.1702
DGRP_386	startle_response	F	1	30.7	1.43663
DGRP_386	startle_response	F	2	33.8	1.34015
DGRP_386	startle_response	M	1	31	1.69353
DGRP_386	startle_response	M	2	31.95	1.31755
DGRP_386	starvation_res	F	1	40	1.3274
DGRP_386	starvation_res	F	2	38.4	1.6213
DGRP_386	starvation_res	F	3	36.4444	1.43897
DGRP_386	starvation_res	F	4	38.4	1.6213
DGRP_386	starvation_res	F	5	40.8889	0.980829
DGRP_386	starvation_res	M	1	25.6	1.84221
DGRP_386	starvation_res	M	2	26.4	2.22743
DGRP_386	starvation_res	M	3	25.6	1.21583
DGRP_386	starvation_res	M	4	26.4	1.68632
DGRP_386	starvation_res	M	5	24.8	2.17521
DGRP_390	startle_response	F	1	29.025	2.28016
DGRP_390	startle_response	F	2	24.85	2.23356
DGRP_390	startle_response	M	1	28.875	2.15348
DGRP_390	startle_response	M	2	25.575	2.29973
DGRP_390	starvation_res	F	1	37.6	2.1371
DGRP_390	starvation_res	F	2	49.6	2.60213
DGRP_390	starvation_res	F	3	32	1.87671
DGRP_390	starvation_res	F	4	38.2222	1.67398
DGRP_390	starvation_res	F	5	65.6	3.08763
DGRP_390	starvation_res	M	1	32.8	2.17521
DGRP_390	starvation_res	M	2	38.4	2.11171
DGRP_390	starvation_res	M	3	36	2.15652
DGRP_390	starvation_res	M	4	34.6667	1.41856
DGRP_390	starvation_res	M	5	36.4444	1.7599
DGRP_391	chill_coma	F	1	11.12	1.45711
DGRP_391	chill_coma	F	2	14.36	1.01019
DGRP_391	chill_coma	M	1	12.8542	1.23709
DGRP_391	chill_coma	M	2	15.1277	1.2195
DGRP_391	startle_response	F	1	28.85	1.06082
DGRP_391	startle_response	F	2	25.5	0.79408
DGRP_391	startle_response	M	1	29.15	1.26507
DGRP_391	startle_response	M	2	26.3	1.14119
DGRP_391	starvation_res	F	1	60	1.91673
DGRP_391	starvation_res	F	2	56.8	1.77545
DGRP_391	starvation_res	F	3	66.4	2.42879
DGRP_391	starvation_res	F	4	61.6	2.80094
DGRP_391	starvation_res	F	5	71.2	2.72757
DGRP_391	starvation_res	M	1	32.8	1.51318
DGRP_391	starvation_res	M	2	31.2	1.94659
DGRP_391	starvation_res	M	3	33.6	2.20633
DGRP_391	starvation_res	M	4	29.6	1.68632
DGRP_391	starvation_res	M	5	24	1.87671
DGRP_392	chill_coma	F	1	17.4	2.05292
DGRP_392	chill_coma	F	2	19.8571	2.33719
DGRP_392	chill_coma	M	1	16.6809	1.66618
DGRP_392	chill_coma	M	2	22.1765	2.18642
DGRP_392	startle_response	F	1	23.8	1.28691
DGRP_392	startle_response	F	2	20.55	1.37456
DGRP_392	startle_response	M	1	23.5	1.27841
DGRP_392	startle_response	M	2	18.75	1.67333
DGRP_392	starvation_res	F	1	55.2	1.94659
DGRP_392	starvation_res	F	2	59.2	2.31444
DGRP_392	starvation_res	F	3	56	1.87671
DGRP_392	starvation_res	F	4	48.8	2.5464
DGRP_392	starvation_res	F	5	38.4	2.91225
DGRP_392	starvation_res	M	1	38.4	2.46859
DGRP_392	starvation_res	M	2	36	2.43971
DGRP_392	starvation_res	M	3	40	2.22328
DGRP_392	starvation_res	M	4	37.6	2.48119
DGRP_392	starvation_res	M	5	29.6	2.37024
DGRP_395	startle_response	F	1	29	1.33434
DGRP_395	startle_response	F	2	26.45	1.34687
DGRP_395	startle_response	M	1	27.95	1.74017
DGRP_395	startle_response	M	2	25.2	1.35787
DGRP_395	starvation_res	F	1	58.4	2.42879
DGRP_395	starvation_res	F	2	63.2	2.17521
DGRP_395	starvation_res	F	3	60	2.05086
DGRP_395	starvation_res	F	4	61.6	2.22743
DGRP_395	starvation_res	F	5	56	2.13212
DGRP_395	starvation_res	M	1	39.2	1.77545
DGRP_395	starvation_res	M	2	42.4	1.68632
DGRP_395	starvation_res	M	3	36	1.73287
DGRP_395	starvation_res	M	4	40	1.67398
DGRP_395	starvation_res	M	5	42.4	1.88497
DGRP_397	startle_response	F	1	25.3	2.15281
DGRP_397	startle_response	F	2	34	1.40565
DGRP_397	startle_response	M	1	25.6316	1.99471
DGRP_397	startle_response	M	2	30.85	1.58302
DGRP_397	starvation_res	F	1	50.4	2.02676
DGRP_397	starvation_res	F	2	56.8889	2.72145
DGRP_397	starvation_res	F	3	48.8	2.75707
DGRP_397	starvation_res	F	4	48	1.73287
DGRP_397	starvation_res	F	5	46.4	1.9949
DGRP_397	starvation_res	M	1	46.4	1.84221
DGRP_397	starvation_res	M	2	45.3333	1.73287
DGRP_397	starvation_res	M	3	42.4	1.88497
DGRP_397	starvation_res	M	4	34.4	1.68632
DGRP_397	starvation_res	M	5	31.2	1.77545
DGRP_399	chill_coma	F	1	12.8776	0.85852
DGRP_399	chill_coma	F	2	18.7755	1.68955
DGRP_399	chill_coma	M	1	13	1.35541
DGRP_399	chill_coma	M	2	16.12	1.2635
DGRP_399	startle_response	F	1	33.05	1.7731
DGRP_399	startle_response	F	2	40.65	1.15274
DGRP_399	startle_response	M	1	37.05	1.58567
DGRP_399	startle_response	M	2	39.75	1.48689
DGRP_399	starvation_res	F	1	49.6	1.84221
DGRP_399	starvation_res	F	2	52	2.3179
DGRP_399	starvation_res	F	3	53.6	2.02676
DGRP_399	starvation_res	F	4	52.8	2.15173
DGRP_399	starvation_res	F	5	69.6	2.64871
DGRP_399	starvation_res	M	1	26.4	2.02676
DGRP_399	starvation_res	M	2	40	2.22328
DGRP_399	starvation_res	M	3	40	1.67398
DGRP_399	starvation_res	M	4	41.6	1.6213
DGRP_399	starvation_res	M	5	41.6	2.20633
DGRP_40	startle_response	F	1	33.35	1.98293
DGRP_40	startle_response	F	2	25.9	1.81168
DGRP_40	startle_response	M	1	35.1	1.53071
DGRP_40	startle_response	M	2	25.5	1.4939
DGRP_40	starvation_res	F	1	76	2.49104
DGRP_40	starvation_res	F	2	62.4	3.10221
DGRP_40	starvation_res	F	3	67.5556	2.202
DGRP_40	starvation_res	F	4	64.8	3.11146
DGRP_40	starvation_res	F	5	65.7778	2.66015
DGRP_40	starvation_res	M	1	44.8	2.31444
DGRP_40	starvation_res	M	2	28.8	2.37947
DGRP_40	starvation_res	M	3	40.8	1.77545
DGRP_40	starvation_res	M	4	46.4	2.11171
DGRP_40	starvation_res	M	5	47.2	2.25944
DGRP_405	startle_response	F	1	17.5	1.25757
DGRP_405	startle_response	F	2	14.8	1.63628
DGRP_405	startle_response	M	1	19.05	1.36778
DGRP_405	startle_response	M	2	16.45	1.33608
DGRP_405	starvation_res	F	1	60.8	2.15173
DGRP_405	starvation_res	F	2	60.8	2.15173
DGRP_405	starvation_res	F	3	54.4	2.28586
DGRP_405	starvation_res	F	4	60.8	2.23968
DGRP_405	starvation_res	F	5	56.8	2.45041
DGRP_405	starvation_res	M	1	46.2222	2.05086
DGRP_405	starvation_res	M	2	50.4	1.88497
DGRP_405	starvation_res	M	3	43.2	2.23968
DGRP_405	starvation_res	M	4	44.8	2.15173
DGRP_405	starvation_res	M	5	42.4	1.88497
DGRP_406	startle_response	F	1	18.95	1.79099
DGRP_406	startle_response	F	2	28.95	1.56309
DGRP_406	startle_response	M	1	21.6	1.60712
DGRP_406	startle_response	M	2	26	1.55265
DGRP_406	starvation_res	F	1	55.2	1.77545
DGRP_406	starvation_res	F	2	56.8	2.07385
DGRP_406	starvation_res	F	3	61.3333	2.07944
DGRP_406	starvation_res	F	4	60.8	2.15173
DGRP_406	starvation_res	F	5	62	2.11394
DGRP_406	starvation_res	M	1	40	2.02055
DGRP_406	starvation_res	M	2	38.4	1.9949
DGRP_406	starvation_res	M	3	44	2.15652
DGRP_406	starvation_res	M	4	45.6	2.42879
DGRP_406	starvation_res	M	5	40	1.87671
DGRP_409	chill_coma	F	1	10.5	0.98377
DGRP_409	chill_coma	F	2	14.4783	2.14072
DGRP_409	chill_coma	M	1	14.3125	1.57842
DGRP_409	chill_coma	M	2	18.9091	1.96833
DGRP_409	startle_response	F	1	19.1	1.49496
DGRP_409	startle_response	F	2	21	1.26392
DGRP_409	startle_response	M	1	18.75	1.27994
DGRP_409	startle_response	M	2	20.1579	1.21516
DGRP_409	starvation_res	F	1	51.2	2.4886
DGRP_409	starvation_res	F	2	55.2	2.5007
DGRP_409	starvation_res	F	3	51.2	1.90898
DGRP_409	starvation_res	F	4	45.6	1.88497
DGRP_409	starvation_res	F	5	52	2.3179
DGRP_409	starvation_res	M	1	44	2.49104
DGRP_409	starvation_res	M	2	47.2	2.33151
DGRP_409	starvation_res	M	3	38.4	1.21583
DGRP_409	starvation_res	M	4	36	1.73287
DGRP_409	starvation_res	M	5	45.6	2.37024
DGRP_41	chill_coma	F	1	37.2449	2.80171
DGRP_41	chill_coma	F	2	33.725	2.22985
DGRP_41	chill_coma	M	1	35.1628	2.62824
DGRP_41	chill_coma	M	2	32.94	2.15187
DGRP_41	startle_response	F	1	35.25	1.57315
DGRP_41	startle_response	F	2	36.55	1.31755
DGRP_41	startle_response	M	1	36	1.79176
DGRP_41	startle_response	M	2	35.15	1.70804
DGRP_41	starvation_res	F	1	77.6	2.64871
DGRP_41	starvation_res	F	2	77.6	2.30392
DGRP_41	starvation_res	F	3	80.8	2.58826
DGRP_41	starvation_res	F	4	70.2222	2.16828
DGRP_41	starvation_res	F	5	81.6	2.11171
DGRP_41	starvation_res	M	1	59.2	2.31444
DGRP_41	starvation_res	M	2	58.6667	2.07944
DGRP_41	starvation_res	M	3	56	1.87671
DGRP_41	starvation_res	M	4	62.4	2.1706
DGRP_41	starvation_res	M	5	58.6667	2.19101
DGRP_42	chill_coma	F	1	28.5	2.01784
DGRP_42	chill_coma	F	2	29.6531	1.74225
DGRP_42	chill_coma	M	1	32.4286	2.28671
DGRP_42	chill_coma	M	2	26.44	1.58318
DGRP_42	startle_response	F	1	20.2	1.97013
DGRP_42	startle_response	F	2	12.95	1.36778
DGRP_42	startle_response	M	1	19.45	1.42573
DGRP_42	startle_response	M	2	13.6842	1.40688
DGRP_42	starvation_res	F	1	40.8	1.77545
DGRP_42	starvation_res	F	2	39.2	2.17521
DGRP_42	starvation_res	F	3	39.1111	2.39003
DGRP_42	starvation_res	F	4	38.4	1.9949
DGRP_42	starvation_res	F	5	41.6	2.11171
DGRP_42	starvation_res	M	1	22.4	1.9949
DGRP_42	starvation_res	M	2	20.8	1.41856
DGRP_42	starvation_res	M	3	20.8	1.41856
DGRP_42	starvation_res	M	4	20.8	1.41856
DGRP_42	starvation_res	M	5	21.6	1.3518
DGRP_426	chill_coma	F	1	10.46	1.19468
DGRP_426	chill_coma	F	2	13.0612	1.36285
DGRP_426	chill_coma	M	1	11.2449	0.883686
DGRP_426	chill_coma	M	2	13.7234	1.18227
DGRP_426	startle_response	F	1	31.05	1.81807
DGRP_426	startle_response	F	2	22.05	1.44071
DGRP_426	startle_response	M	1	33.5	1.644
DGRP_426	startle_response	M	2	24.4	1.2739
DGRP_426	starvation_res	F	1	56.8	2.39449
DGRP_426	starvation_res	F	2	52	2.38251
DGRP_426	starvation_res	F	3	55.2	2.62689
DGRP_426	starvation_res	F	4	51.2	2.15173
DGRP_426	starvation_res	F	5	57.1429	2.14621
DGRP_426	starvation_res	M	1	41.6	1.6213
DGRP_426	starvation_res	M	2	44.4444	1.43897
DGRP_426	starvation_res	M	3	40	1.67398
DGRP_426	starvation_res	M	4	40.8	1.51318
DGRP_426	starvation_res	M	5	44	1.43897
DGRP_427	chill_coma	F	1	9.22	0.679126
DGRP_427	chill_coma	F	2	9.87755	1.00364
DGRP_427	chill_coma	M	1	10.4255	0.781331
DGRP_427	chill_coma	M	2	12.7083	1.01786
DGRP_427	startle_response	F	1	26.8	1.76565
DGRP_427	startle_response	F	2	24.55	1.43775
DGRP_427	startle_response	M	1	25.45	1.50693
DGRP_427	startle_response	M	2	27.2	1.2988
DGRP_427	starvation_res	F	1	46.4	2.35446
DGRP_427	starvation_res	F	2	48.8	1.77545
DGRP_427	starvation_res	F	3	50	1.30922
DGRP_427	starvation_res	F	4	48.8	1.94659
DGRP_427	starvation_res	F	5	47.3333	1.67681
DGRP_427	starvation_res	M	1	40.8	1.51318
DGRP_427	starvation_res	M	2	43.2	1.41856
DGRP_427	starvation_res	M	3	36.8	1.90898
DGRP_427	starvation_res	M	4	37.6	1.68632
DGRP_427	starvation_res	M	5	34.4	1.68632
DGRP_437	chill_coma	F	1	17.9796	2.394
DGRP_437	chill_coma	F	2	20.08	2.21683
DGRP_437	chill_coma	M	1	22.8696	2.11418
DGRP_437	chill_coma	M	2	24.8654	2.08281
DGRP_437	startle_response	F	1	25.15	1.36367
DGRP_437	startle_response	F	2	30.1	1.19123
DGRP_437	startle_response	M	1	25.5	1.67817
DGRP_437	startle_response	M	2	29	1.27225
DGRP_437	starvation_res	F	1	62.4	2.20633
DGRP_437	starvation_res	F	2	62.4	2.28586
DGRP_437	starvation_res	F	3	64.8	2.5007
DGRP_437	starvation_res	F	4	71.2	2.39449
DGRP_437	starvation_res	F	5	64	1.9356
DGRP_437	starvation_res	M	1	56.8	2.07385
DGRP_437	starvation_res	M	2	49.6	1.9949
DGRP_437	starvation_res	M	3	57.6	1.84221
DGRP_437	starvation_res	M	4	49.6	1.84221
DGRP_437	starvation_res	M	5	45.3333	1.38629
DGRP_439	startle_response	F	1	38.05	1.159
DGRP_439	startle_response	F	2	33.3	1.27677
DGRP_439	startle_response	M	1	34.2	1.87333
DGRP_439	startle_response	M	2	35.4	1.51188
DGRP_439	starvation_res	F	1	49.6	2.28586
DGRP_439	starvation_res	F	2	53.6	2.22743
DGRP_439	starvation_res	F	3	45	1.42079
DGRP_439	starvation_res	F	4	52	1.91673
DGRP_439	starvation_res	F	5	51.2	2.04495
DGRP_439	starvation_res	M	1	34.4	2.02676
DGRP_439	starvation_res	M	2	36	1.43897
DGRP_439	starvation_res	M	3	38.4	1.84221
DGRP_439	starvation_res	M	4	40	1.67398
DGRP_439	starvation_res	M	5	36.8	1.72163
DGRP_440	chill_coma	F	1	10.34	1.07329
DGRP_440	chill_coma	F	2	10.8043	1.10382
DGRP_440	chill_coma	M	1	12.7872	1.19684
DGRP_440	chill_coma	M	2	12.52	0.960378
DGRP_440	startle_response	F	1	27.9	1.7294
DGRP_440	startle_response	F	2	20.95	1.61566
DGRP_440	startle_response	M	1	29.8	1.65006
DGRP_440	startle_response	M	2	21.25	1.46489
DGRP_440	starvation_res	F	1	66.4	2.1371
DGRP_440	starvation_res	F	2	71.1111	2.00468
DGRP_440	starvation_res	F	3	62.2222	2.2633
DGRP_440	starvation_res	F	4	62.4	2.11171
DGRP_440	starvation_res	F	5	70.4	1.6213
DGRP_440	starvation_res	M	1	42.4	1.88497
DGRP_440	starvation_res	M	2	40.8	2.17521
DGRP_440	starvation_res	M	3	43.5556	2.09314
DGRP_440	starvation_res	M	4	46.4	1.9949
DGRP_440	starvation_res	M	5	39.2	1.77545
DGRP_441	chill_coma	F	1	9.68	0.72497
DGRP_441	chill_coma	F	2	10.7551	0.947091
DGRP_441	chill_coma	M	1	10.449	0.747674
DGRP_441	chill_coma	M	2	12	0.582876
DGRP_441	startle_response	F	1	35.45	1.25319
DGRP_441	startle_response	F	2	23.15	1.15796
DGRP_441	startle_response	M	1	34.5	1.5723
DGRP_441	startle_response	M	2	23.4	1.15861
DGRP_441	starvation_res	F	1	68.8	2.4886
DGRP_441	starvation_res	F	2	71.2	2.33151
DGRP_441	starvation_res	F	3	63.2	2.90484
DGRP_441	starvation_res	F	4	59.2	2.15173
DGRP_441	starvation_res	F	5	64	2.30036
DGRP_441	starvation_res	M	1	57.6	1.6213
DGRP_441	starvation_res	M	2	49.7778	2.66015
DGRP_441	starvation_res	M	3	25.6	2.56145
DGRP_441	starvation_res	M	4	56	2.42602
DGRP_441	starvation_res	M	5	51.2	2.04495
DGRP_443	chill_coma	F	1	10.96	1.12395
DGRP_443	chill_coma	F	2	14.3265	1.63572
DGRP_443	chill_coma	M	1	10.9583	0.952665
DGRP_443	chill_coma	M	2	15.4375	1.52671
DGRP_443	startle_response	F	1	28.35	1.33169
DGRP_443	startle_response	F	2	41.35	0.889479
DGRP_443	startle_response	M	1	28.3	1.76642
DGRP_443	startle_response	M	2	40.6	1.29802
DGRP_443	starvation_res	F	1	59.2	2.53536
DGRP_443	starvation_res	F	2	56.8	2.5007
DGRP_443	starvation_res	F	3	56	2.30036
DGRP_443	starvation_res	F	4	55.1111	2.50901
DGRP_443	starvation_res	F	5	59.2	2.04495
DGRP_443	starvation_res	M	1	49.6	1.84221
DGRP_443	starvation_res	M	2	52.8	1.72163
DGRP_443	starvation_res	M	3	50.4	1.88497
DGRP_443	starvation_res	M	4	48.8	1.77545
DGRP_443	starvation_res	M	5	47.2	1.51318
DGRP_45	chill_coma	F	1	12.7059	0.851625
DGRP_45	chill_coma	F	2	15.9167	0.846863
DGRP_45	chill_coma	M	1	11.9796	0.552696
DGRP_45	chill_coma	M	2	16.0213	0.806842
DGRP_45	startle_response	F	1	32.75	1.98353
DGRP_45	startle_response	F	2	34.75	1.65445
DGRP_45	startle_response	M	1	32.45	1.58346
DGRP_45	startle_response	M	2	35.15	2.06125
DGRP_45	starvation_res	F	1	46.4	1.9949
DGRP_45	starvation_res	F	2	46.4	1.21583
DGRP_45	starvation_res	F	3	48	1.67398
DGRP_45	starvation_res	F	4	52.8	1.72163
DGRP_45	starvation_res	F	5	53.6	2.02676
DGRP_45	starvation_res	M	1	40	2.22328
DGRP_45	starvation_res	M	2	34.4	1.68632
DGRP_45	starvation_res	M	3	36	1.43897
DGRP_45	starvation_res	M	4	34.4	1.88497
DGRP_45	starvation_res	M	5	36.8	1.72163
DGRP_461	chill_coma	F	1	16.24	2.14803
DGRP_461	chill_coma	F	2	17.76	1.88063
DGRP_461	chill_coma	M	1	12.28	1.2786
DGRP_461	chill_coma	M	2	13.02	1.22952
DGRP_461	startle_response	F	1	19.35	1.78332
DGRP_461	startle_response	F	2	20.6	1.62376
DGRP_461	startle_response	M	1	16.5	1.46384
DGRP_461	startle_response	M	2	22	1.43634
DGRP_461	starvation_res	F	1	44	2.24369
DGRP_461	starvation_res	F	2	37.6	1.68632
DGRP_461	starvation_res	F	3	42.4	1.3518
DGRP_461	starvation_res	F	4	40.8	2.07385
DGRP_461	starvation_res	F	5	37.6	2.02676
DGRP_461	starvation_res	M	1	29.6	1.3518
DGRP_461	starvation_res	M	2	24	1.3274
DGRP_461	starvation_res	M	3	24.8	1.94659
DGRP_461	starvation_res	M	4	27.5556	1.43897
DGRP_461	starvation_res	M	5	27.2	1.41856
DGRP_48	startle_response	F	1	27.25	1.84428
DGRP_48	startle_response	F	2	34.25	1.50796
DGRP_48	startle_response	M	1	27.25	1.88714
DGRP_48	startle_response	M	2	30.1	1.76457
DGRP_48	starvation_res	F	1	85.6	2.74548
DGRP_48	starvation_res	F	2	81.6	2.70741
DGRP_48	starvation_res	F	3	78.4	2.35446
DGRP_48	starvation_res	F	4	74.4	2.6118
DGRP_48	starvation_res	F	5	74.4	2.48119
DGRP_48	starvation_res	M	1	57.6	1.84221
DGRP_48	starvation_res	M	2	58.4	2.02676
DGRP_48	starvation_res	M	3	55.2	2.17521
DGRP_48	starvation_res	M	4	55.2	2.66275
DGRP_48	starvation_res	M	5	55.2	2.07385
DGRP_486	chill_coma	F	1	9.76	0.796737
DGRP_486	chill_coma	F	2	14.6735	1.02489
DGRP_486	chill_coma	M	1	9.42	0.585957
DGRP_486	chill_coma	M	2	13.4694	1.02143
DGRP_486	startle_response	F	1	25.15	1.06708
DGRP_486	startle_response	F	2	18.95	1.52966
DGRP_486	startle_response	M	1	22.9	1.14547
DGRP_486	startle_response	M	2	16.6	1.47746
DGRP_486	starvation_res	F	1	71.2	2.90484
DGRP_486	starvation_res	F	2	64.8	3.13891
DGRP_486	starvation_res	F	3	68.8	2.92058
DGRP_486	starvation_res	F	4	68.8	2.80486
DGRP_486	starvation_res	F	5	70.4	3.14356
DGRP_486	starvation_res	M	1	46.4	2.41478
DGRP_486	starvation_res	M	2	48	2.52635
DGRP_486	starvation_res	M	3	41.6	2.28586
DGRP_486	starvation_res	M	4	44.8	2.23968
DGRP_486	starvation_res	M	5	48.8	1.77545
DGRP_49	chill_coma	F	1	14.8571	2.3428
DGRP_49	chill_coma	F	2	14.7391	1.58197
DGRP_49	chill_coma	M	1	18	2.76429
DGRP_49	chill_coma	M	2	14.551	1.46344
DGRP_49	startle_response	F	1	27	1.8243
DGRP_49	startle_response	F	2	32.65	1.73496
DGRP_49	startle_response	M	1	23.8	1.86456
DGRP_49	startle_response	M	2	34.3	1.69371
DGRP_49	starvation_res	F	1	62.4	2.11171
DGRP_49	starvation_res	F	2	64	2.22328
DGRP_49	starvation_res	F	3	63.2	1.77545
DGRP_49	starvation_res	F	4	70.4	2.73809
DGRP_49	starvation_res	F	5	70.4	2.35446
DGRP_49	starvation_res	M	1	42.6667	2.42602
DGRP_49	starvation_res	M	2	46.4	2.20633
DGRP_49	starvation_res	M	3	48	2.30036
DGRP_49	starvation_res	M	4	48.8	2.75707
DGRP_49	starvation_res	M	5	60	2.05086
DGRP_491	chill_coma	F	1	10.7885	0.754588
DGRP_491	chill_coma	F	2	13.098	0.851482
DGRP_491	chill_coma	M	1	11.098	0.613385
DGRP_491	chill_coma	M	2	11.9	0.617558
DGRP_491	startle_response	F	1	32.6	1.56752
DGRP_491	startle_response	F	2	28.1	1.3229
DGRP_491	startle_response	M	1	30.55	1.27831
DGRP_491	startle_response	M	2	30.65	1.66095
DGRP_491	starvation_res	F	1	79.2	2.33151
DGRP_491	starvation_res	F	2	76	2.05086
DGRP_491	starvation_res	F	3	81.6	2.41478
DGRP_491	starvation_res	F	4	75.2	2.57812
DGRP_491	starvation_res	F	5	80	2.13212
DGRP_491	starvation_res	M	1	44	1.43897
DGRP_491	starvation_res	M	2	46.4	2.11171
DGRP_491	starvation_res	M	3	47.2	1.51318
DGRP_491	starvation_res	M	4	48	1.67398
DGRP_491	starvation_res	M	5	48	2.02055
DGRP_492	chill_coma	F	1	10.1881	1.74847
DGRP_492	chill_coma	F	2	10.48	1.39544
DGRP_492	chill_coma	M	1	10.68	0.727024
DGRP_492	chill_coma	M	2	10.9434	0.98225
DGRP_492	starvation_res	F	1	80.8	2.07385
DGRP_492	starvation_res	F	2	71.2	2.69621
DGRP_492	starvation_res	F	3	65.6	2.20633
DGRP_492	starvation_res	F	4	66.4	1.88497
DGRP_492	starvation_res	F	5	68.8	2.15173
DGRP_492	starvation_res	M	1	67.2	2.65402
DGRP_492	starvation_res	M	2	69.6	2.48119
DGRP_492	starvation_res	M	3	56.8	2.25944
DGRP_492	starvation_res	M	4	58.4	1.68632
DGRP_492	starvation_res	M	5	68	2.3179
DGRP_502	chill_coma	F	1	11.1961	1.08056
DGRP_502	chill_coma	F	2	12.4074	1.23055
DGRP_502	chill_coma	M	1	12.0192	0.880921
DGRP_502	chill_coma	M	2	13.3	0.889892
DGRP_502	startle_response	F	1	31.65	1.19787
DGRP_502	startle_response	F	2	27.3	1.15182
DGRP_502	startle_response	M	1	29	0.849976
DGRP_502	startle_response	M	2	26.25	1.54761
DGRP_502	starvation_res	F	1	42.4	1.88497
DGRP_502	starvation_res	F	2	44	1.43897
DGRP_502	starvation_res	F	3	39.2	2.07385
DGRP_502	starvation_res	F	4	44	1.43897
DGRP_502	starvation_res	F	5	43.5556	2.29135
DGRP_502	starvation_res	M	1	32.8	1.94659
DGRP_502	starvation_res	M	2	33.6	1.84221
DGRP_502	starvation_res	M	3	33.6	1.6213
DGRP_502	starvation_res	M	4	28.8	1.72163
DGRP_502	starvation_res	M	5	25.6	1.21583
DGRP_505	startle_response	F	1	22.3	1.29289
DGRP_505	startle_response	F	2	18.45	1.40399
DGRP_505	startle_response	M	1	24	1.66985
DGRP_505	startle_response	M	2	17	1.40248
DGRP_505	starvation_res	F	1	42.4	1.68632
DGRP_505	starvation_res	F	2	40	NA
DGRP_505	starvation_res	F	3	41.7778	1.67398
DGRP_505	starvation_res	F	4	41.6	1.21583
DGRP_505	starvation_res	F	5	42.4	1.3518
DGRP_505	starvation_res	M	1	30.2222	1.67398
DGRP_505	starvation_res	M	2	33.6	1.21583
DGRP_505	starvation_res	M	3	34.4	1.68632
DGRP_505	starvation_res	M	4	36	1.43897
DGRP_505	starvation_res	M	5	34.4	1.68632
DGRP_508	chill_coma	F	1	26.76	2.4895
DGRP_508	chill_coma	F	2	28.2692	2.61761
DGRP_508	chill_coma	M	1	25.2885	2.48577
DGRP_508	chill_coma	M	2	27.1373	2.83398
DGRP_508	startle_response	F	1	23.35	1.66285
DGRP_508	startle_response	F	2	18.85	1.19787
DGRP_508	startle_response	M	1	25.5	1.64986
DGRP_508	startle_response	M	2	19.6	1.22641
DGRP_508	starvation_res	F	1	48	2.42602
DGRP_508	starvation_res	F	2	54.4	2.11171
DGRP_508	starvation_res	F	3	54.4	2.51718
DGRP_508	starvation_res	F	4	54.4	2.46859
DGRP_508	starvation_res	F	5	53.6	2.1371
DGRP_508	starvation_res	M	1	58.4	1.68632
DGRP_508	starvation_res	M	2	60.8	2.15173
DGRP_508	starvation_res	M	3	61.6	1.68632
DGRP_508	starvation_res	M	4	57.6	2.56145
DGRP_508	starvation_res	M	5	56.8	2.17521
DGRP_509	chill_coma	F	1	19.1	1.56307
DGRP_509	chill_coma	F	2	25.82	2.75677
DGRP_509	chill_coma	M	1	14.6809	1.08665
DGRP_509	chill_coma	M	2	17.42	1.21103
DGRP_509	startle_response	F	1	17.95	1.19883
DGRP_509	startle_response	F	2	21.75	1.27173
DGRP_509	startle_response	M	1	16.25	1.45639
DGRP_509	startle_response	M	2	21.7	1.3996
DGRP_513	startle_response	F	1	22.05	1.50951
DGRP_513	startle_response	F	2	20.2	1.32178
DGRP_513	startle_response	M	1	18.5	1.52725
DGRP_513	startle_response	M	2	18.85	1.3168
DGRP_513	starvation_res	F	1	42.4	2.30392
DGRP_513	starvation_res	F	2	44	1.43897
DGRP_513	starvation_res	F	3	44.8	2.437
DGRP_513	starvation_res	F	4	47.2	2.07385
DGRP_513	starvation_res	F	5	44.8	1.41856
DGRP_513	starvation_res	M	1	35.2	1.41856
DGRP_513	starvation_res	M	2	36.8	1.41856
DGRP_513	starvation_res	M	3	36	1.43897
DGRP_513	starvation_res	M	4	36.8	2.37947
DGRP_513	starvation_res	M	5	37.6	1.3518
DGRP_517	chill_coma	F	1	18.5918	1.76801
DGRP_517	chill_coma	F	2	19.1224	1.91551
DGRP_517	chill_coma	M	1	12.72	1.2073
DGRP_517	chill_coma	M	2	15.4783	1.51398
DGRP_517	startle_response	F	1	18.45	1.26591
DGRP_517	startle_response	F	2	16.55	1.48581
DGRP_517	startle_response	M	1	19.65	1.05447
DGRP_517	startle_response	M	2	17.9	0.990682
DGRP_517	starvation_res	F	1	45.6	2.1371
DGRP_517	starvation_res	F	2	48	2.02055
DGRP_517	starvation_res	F	3	44.8	2.04495
DGRP_517	starvation_res	F	4	48	2.02055
DGRP_517	starvation_res	F	5	35.2	2.15173
DGRP_517	starvation_res	M	1	43.2	2.31444
DGRP_517	starvation_res	M	2	52	1.91673
DGRP_517	starvation_res	M	3	46.4	1.6213
DGRP_517	starvation_res	M	4	46.4	2.11171
DGRP_517	starvation_res	M	5	50.4	2.1371
DGRP_528	startle_response	F	1	36.9	1.35543
DGRP_528	startle_response	F	2	26.2	1.15444
DGRP_528	startle_response	M	1	35.85	1.80514
DGRP_528	startle_response	M	2	24.7	1.54336
DGRP_528	starvation_res	F	1	56.8889	2.23359
DGRP_528	starvation_res	F	2	57.6	2.51718
DGRP_528	starvation_res	F	3	59.2	2.53536
DGRP_528	starvation_res	F	4	69.6	2.1371
DGRP_528	starvation_res	F	5	62.4	2.46859
DGRP_528	starvation_res	M	1	40.8	1.94659
DGRP_528	starvation_res	M	2	39.1111	2.00468
DGRP_528	starvation_res	M	3	40.8	2.33151
DGRP_528	starvation_res	M	4	42.4	1.88497
DGRP_528	starvation_res	M	5	40.8	1.77545
DGRP_530	startle_response	F	1	22.85	1.42207
DGRP_530	startle_response	F	2	20.65	1.5242
DGRP_530	startle_response	M	1	21.45	1.3433
DGRP_530	startle_response	M	2	19.1	1.54767
DGRP_530	starvation_res	F	1	69.6	2.1371
DGRP_530	starvation_res	F	2	66.6667	1.73287
DGRP_530	starvation_res	F	3	68.8	1.41856
DGRP_530	starvation_res	F	4	68	2.15652
DGRP_530	starvation_res	F	5	72.8	1.51318
DGRP_530	starvation_res	M	1	48.8	2.25944
DGRP_530	starvation_res	M	2	38.4	2.35446
DGRP_530	starvation_res	M	3	50.4	3.15982
DGRP_530	starvation_res	M	4	50.4	2.37024
DGRP_530	starvation_res	M	5	47.2	1.77545
DGRP_531	chill_coma	F	1	17.7647	1.4579
DGRP_531	chill_coma	F	2	15.3846	1.34433
DGRP_531	chill_coma	M	1	19.08	1.42298
DGRP_531	chill_coma	M	2	15.44	1.18704
DGRP_531	startle_response	F	1	15.05	1.36091
DGRP_531	startle_response	F	2	18.9	1.95905
DGRP_531	startle_response	M	1	17.6	1.76225
DGRP_531	startle_response	M	2	19.65	1.78776
DGRP_531	starvation_res	F	1	56	2.30036
DGRP_531	starvation_res	F	2	54.2222	2.92674
DGRP_531	starvation_res	F	3	56.8	2.07385
DGRP_531	starvation_res	F	4	57.6	2.28586
DGRP_531	starvation_res	F	5	55.2	2.5464
DGRP_531	starvation_res	M	1	45.6	1.68632
DGRP_531	starvation_res	M	2	48	2.02055
DGRP_531	starvation_res	M	3	46.4	1.6213
DGRP_531	starvation_res	M	4	46.4	1.9949
DGRP_531	starvation_res	M	5	40	2.22328
DGRP_535	chill_coma	F	1	11.551	0.602369
DGRP_535	chill_coma	F	2	12.18	0.952696
DGRP_535	chill_coma	M	1	11.7451	0.499161
[truncated: 1,471 more rows]

## Sheet: (b) Line Means for GWA
Line	Trait	Sex	Mean	ln(σE)	SE[ln(σE)]
DGRP_100	startle_resp	F	27.75	1.55103	0.142019
DGRP_100	startle_resp	M	25.2821	1.626	0.237726
DGRP_100	starvation_res	F	77.92	2.48204	0.0716256
DGRP_100	starvation_res	M	49.28	2.07273	0.185733
DGRP_101	chill_coma	F	20.6392	1.77114	0.253154
DGRP_101	chill_coma	M	21.4444	1.49543	0.133628
DGRP_101	startle_resp	F	35.275	1.74943	0.0452522
DGRP_101	startle_resp	M	33.2	1.88011	0.00918996
DGRP_101	starvation_res	F	57.76	2.25477	0.166206
DGRP_101	starvation_res	M	47.2	1.76305	0.122657
DGRP_105	chill_coma	F	17.1875	1.43442	0.015706
DGRP_105	chill_coma	M	15	1.10086	0.119584
DGRP_105	startle_resp	F	32.975	1.31609	0.163905
DGRP_105	startle_resp	M	28.8	1.63623	0.1257
DGRP_105	starvation_res	F	73.12	2.19726	0.115321
DGRP_105	starvation_res	M	51.04	1.92223	0.0331383
DGRP_109	chill_coma	F	14.9362	1.01877	0.0459284
DGRP_109	chill_coma	M	16.1837	1.06746	0.0392823
DGRP_109	starvation_res	F	53.44	2.13412	0.128711
DGRP_109	starvation_res	M	44.96	2.14424	0.155387
DGRP_129	chill_coma	F	19.551	1.81433	0.134706
DGRP_129	chill_coma	M	20.2887	1.35126	0.347924
DGRP_129	startle_resp	F	29.625	1.4144	0.0837649
DGRP_129	startle_resp	M	31.5897	1.59255	0.0128326
DGRP_129	starvation_res	F	42.7755	2.07	0.188441
DGRP_129	starvation_res	M	32.9796	1.61423	0.070888
DGRP_136	chill_coma	F	16.6162	1.11412	0.0589251
DGRP_136	chill_coma	M	17.7172	1.23044	0.0597221
DGRP_136	startle_resp	F	32.175	1.63596	0.367615
DGRP_136	startle_resp	M	35.7	1.38982	0.187292
DGRP_136	starvation_res	F	104.32	3.07566	0.127406
DGRP_136	starvation_res	M	63.04	1.98694	0.158612
DGRP_138	chill_coma	F	18.4021	1.71404	0.311362
DGRP_138	chill_coma	M	18.6531	1.55087	0.0124883
DGRP_138	startle_resp	F	29.95	1.77021	0.481693
DGRP_138	startle_resp	M	27.35	1.89478	0.120861
DGRP_138	starvation_res	F	59.52	2.47468	0.163219
DGRP_138	starvation_res	M	47.8367	1.86734	0.101497
DGRP_142	chill_coma	F	11.7653	0.93333	0.138697
DGRP_142	chill_coma	M	12.5484	0.566739	0.0485962
DGRP_142	startle_resp	F	36.825	1.30821	0.0933597
DGRP_142	startle_resp	M	38.1538	1.54497	0.381984
DGRP_142	starvation_res	F	59.2653	2.49017	0.124896
DGRP_142	starvation_res	M	38.4	1.83138	0.051646
DGRP_149	chill_coma	F	17.0808	1.49257	0.180487
DGRP_149	chill_coma	M	15.2371	1.23068	0.0938736
DGRP_149	starvation_res	F	47	2.01043	0.130773
DGRP_149	starvation_res	M	35.84	2.11375	0.179572
DGRP_153	chill_coma	F	15.2626	1.43943	0.0733616
DGRP_153	chill_coma	M	17.9688	1.45472	0.0519299
DGRP_153	startle_resp	F	33.55	1.57926	0.121093
DGRP_153	startle_resp	M	25.475	1.70538	0.138523
DGRP_153	starvation_res	F	59.04	2.26099	0.151814
DGRP_153	starvation_res	M	40.32	1.95127	0.0988648
DGRP_158	chill_coma	F	11.9495	0.93106	0.143129
DGRP_158	chill_coma	M	11.3542	0.67042	0.0479254
DGRP_158	startle_resp	F	32.15	1.57043	0.116313
DGRP_158	startle_resp	M	31.65	1.62022	0.104945
DGRP_161	chill_coma	F	26.8041	2.37249	0.00834488
DGRP_161	chill_coma	M	26.4455	2.68942	0.140233
DGRP_161	startle_resp	F	39.3	0.984659	0.0132238
DGRP_161	startle_resp	M	34.325	1.81567	0.0464302
DGRP_161	starvation_res	F	53.76	2.15365	0.224403
DGRP_161	starvation_res	M	42.449	1.69855	0.133089
DGRP_176	chill_coma	F	29.1979	2.35638	0.18121
DGRP_176	chill_coma	M	29.4368	2.40103	0.0887309
DGRP_176	startle_resp	F	26.4	1.65761	0.16683
DGRP_176	startle_resp	M	28.2821	1.59007	0.29921
DGRP_176	starvation_res	F	52.2449	2.33736	0.0745964
DGRP_176	starvation_res	M	39.5	2.21019	0.123438
DGRP_177	chill_coma	F	24.7976	2.98409	0.281184
DGRP_177	chill_coma	M	20.8542	2.64209	0.177283
DGRP_177	startle_resp	F	19.45	1.88164	0.0247545
DGRP_177	startle_resp	M	19.1	1.86237	0.0361147
DGRP_177	starvation_res	F	53.7143	2.07944	0.118971
DGRP_177	starvation_res	M	33.44	2.17551	0.229883
DGRP_181	chill_coma	F	26.5288	2.21552	0.094292
DGRP_181	chill_coma	M	24.7922	1.98847	0.100197
DGRP_181	startle_resp	F	27.75	1.85065	0.208433
DGRP_181	startle_resp	M	28.95	2.01174	0.113433
DGRP_181	starvation_res	F	56.96	2.30725	0.175764
DGRP_181	starvation_res	M	48.64	2.04494	0.159538
DGRP_189	chill_coma	F	22.7255	2.2823	0.0754279
DGRP_189	chill_coma	M	18.9898	1.78763	0.00590084
DGRP_189	startle_resp	F	28.375	1.97419	0.221142
DGRP_189	startle_resp	M	26.325	1.97803	0.106213
DGRP_189	starvation_res	F	57.6	2.43809	0.0847923
DGRP_189	starvation_res	M	59.2	2.38344	0.174861
DGRP_195	chill_coma	F	13.9091	1.26079	0.55634
DGRP_195	chill_coma	M	14.5729	1.47661	0.288648
DGRP_195	startle_resp	F	25.575	1.93125	0.06546
DGRP_195	startle_resp	M	26.875	1.82168	0.0140327
DGRP_195	starvation_res	F	65.6	2.1807	0.0859629
DGRP_195	starvation_res	M	49.44	2.25477	0.0419022
DGRP_208	chill_coma	F	15.6944	1.77806	0.0890681
DGRP_208	chill_coma	M	16.202	1.5465	0.0490338
DGRP_208	startle_resp	F	20.95	1.4978	0.00921278
DGRP_208	startle_resp	M	22.475	1.88848	0.0899828
DGRP_208	starvation_res	F	53.6	2.12304	0.13629
DGRP_208	starvation_res	M	49.3333	2.04819	0.177929
DGRP_21	chill_coma	F	18.9898	1.39309	0.0121265
DGRP_21	chill_coma	M	18.9895	1.37146	0.00608271
DGRP_21	startle_resp	F	35.85	1.11002	0.118316
DGRP_21	startle_resp	M	34.575	1.24262	0.17107
DGRP_21	starvation_res	F	74.72	2.23752	0.0553131
DGRP_21	starvation_res	M	36.5957	1.97202	0.129144
DGRP_217	chill_coma	F	13.6837	1.31442	0.383241
DGRP_217	chill_coma	M	12.6042	0.841156	0.344168
DGRP_217	startle_resp	F	32.125	2.18038	0.0760851
DGRP_217	startle_resp	M	30.775	2.15405	0.108226
DGRP_217	starvation_res	F	106.56	2.32271	0.0505278
DGRP_217	starvation_res	M	60.32	2.22078	0.146713
DGRP_223	chill_coma	F	20.7188	2.33202	0.232936
DGRP_223	chill_coma	M	15.8876	1.66812	0.364593
DGRP_223	startle_resp	F	23.175	1.74991	0.276338
DGRP_223	startle_resp	M	24.025	1.33884	0.243056
DGRP_223	starvation_res	F	68.1667	2.20764	0.102951
DGRP_223	starvation_res	M	45.0435	1.96989	0.110953
DGRP_227	chill_coma	F	17.098	1.37692	0.0130643
DGRP_227	chill_coma	M	17.0882	1.17122	0.133608
DGRP_227	startle_resp	F	29.025	1.3746	0.102384
DGRP_227	startle_resp	M	27.575	1.80065	0.0399216
DGRP_227	starvation_res	F	52.16	2.1852	0.151235
DGRP_227	starvation_res	M	39.36	2.14334	0.0660953
DGRP_228	chill_coma	F	12.4388	1.44465	0.168142
DGRP_228	chill_coma	M	14.5408	1.9406	0.428641
DGRP_228	startle_resp	F	31.7	1.42299	0.0376685
DGRP_228	startle_resp	M	27.825	1.35678	0.169567
DGRP_228	starvation_res	F	65.9592	2.28452	0.106953
DGRP_228	starvation_res	M	46.88	2.0716	0.0719648
DGRP_229	chill_coma	F	13.6667	0.573436	0.219305
DGRP_229	chill_coma	M	15.1845	1.68356	0.591361
DGRP_229	startle_resp	F	28.6	1.59853	0.202038
DGRP_229	startle_resp	M	28.275	1.67786	0.0391112
DGRP_229	starvation_res	F	39.3469	2.24624	0.201858
DGRP_229	starvation_res	M	33.3333	2.37367	0.224143
DGRP_233	chill_coma	F	11.798	1.07296	0.316758
DGRP_233	chill_coma	M	15.8021	1.35162	0.176157
DGRP_233	startle_resp	F	25.625	1.72095	0.0108452
DGRP_233	startle_resp	M	26.3	1.52619	0.109123
DGRP_233	starvation_res	F	73.1429	2.32296	0.155831
DGRP_233	starvation_res	M	66.56	2.41818	0.201143
DGRP_235	chill_coma	F	21.3627	2.48893	0.0440004
DGRP_235	chill_coma	M	18.9406	2.04514	0.0801065
DGRP_235	startle_resp	F	25.75	1.75386	0.16736
DGRP_235	startle_resp	M	25.3	1.97769	0.0666596
DGRP_235	starvation_res	F	71.3333	2.31164	0.114794
DGRP_235	starvation_res	M	49.9556	2.04215	0.0582596
DGRP_237	chill_coma	F	16.1176	1.55815	0.183805
DGRP_237	chill_coma	M	19.1649	1.54759	0.182776
DGRP_237	startle_resp	F	32.925	1.70677	0.269581
DGRP_237	startle_resp	M	31.4	1.54529	0.0787496
DGRP_237	starvation_res	F	53.6	2.23213	0.124333
DGRP_237	starvation_res	M	36.64	1.83712	0.0756484
DGRP_239	chill_coma	F	26.8515	2.1324	0.0258601
DGRP_239	chill_coma	M	20.2604	1.77285	0.0872166
DGRP_239	startle_resp	F	33.2	1.84097	0.144467
DGRP_239	startle_resp	M	32.475	1.64984	0.187756
DGRP_239	starvation_res	F	57.7021	2.09939	0.102014
DGRP_239	starvation_res	M	46.08	1.65864	0.11127
DGRP_256	chill_coma	F	17.0825	1.67738	0.0614973
DGRP_256	chill_coma	M	19.1111	1.53672	0.0185241
DGRP_256	startle_resp	F	28.325	1.82113	0.339737
DGRP_256	startle_resp	M	27.275	1.86137	0.0831998
DGRP_26	chill_coma	F	15.7158	1.28527	0.0456966
DGRP_26	chill_coma	M	17.5155	1.772	0.49668
DGRP_26	startle_resp	F	33.625	1.80807	0.0624984
DGRP_26	startle_resp	M	29.7	2.00223	0.140951
DGRP_26	starvation_res	F	41.4545	2.45026	0.198595
DGRP_26	starvation_res	M	34.8936	2.27311	0.144798
DGRP_28	chill_coma	F	15.9899	1.54149	0.0727794
DGRP_28	chill_coma	M	17.16	1.55413	0.238519
DGRP_28	startle_resp	F	33.375	1.61277	0.192639
DGRP_28	startle_resp	M	34.359	1.78759	0.413375
DGRP_28	starvation_res	F	50.08	2.19402	0.0975554
DGRP_28	starvation_res	M	43.36	2.25789	0.193207
DGRP_280	chill_coma	F	14.5155	1.5741	0.0527513
DGRP_280	chill_coma	M	14.8021	1.41933	0.212719
DGRP_280	startle_resp	F	27.425	1.67943	0.0196166
DGRP_280	startle_resp	M	29.625	1.64141	0.199969
DGRP_280	starvation_res	F	69.8333	1.71405	0.152901
DGRP_280	starvation_res	M	45.6667	1.58836	0.132011
DGRP_287	chill_coma	F	12.88	1.08969	0.0206456
DGRP_287	chill_coma	M	15.4021	1.24179	0.299601
DGRP_287	startle_resp	F	32.925	1.37004	0.273267
DGRP_287	startle_resp	M	34.925	1.42971	0.382079
DGRP_287	starvation_res	F	64.6531	2.11631	0.121146
DGRP_287	starvation_res	M	46.72	1.93519	0.075041
DGRP_301	chill_coma	F	13.4062	1.79189	0.097438
DGRP_301	chill_coma	M	13.9565	1.43713	0.144719
DGRP_301	startle_resp	F	39.525	1.59327	0.227366
DGRP_301	startle_resp	M	38.4872	1.69873	0.191803
DGRP_301	starvation_res	F	65.28	2.45515	0.170821
DGRP_301	starvation_res	M	53.3878	2.3097	0.141449
DGRP_303	chill_coma	F	21.086	2.09636	0.0475035
DGRP_303	chill_coma	M	16.1429	1.53615	0.1462
DGRP_303	startle_resp	F	33.325	1.93013	0.0527823
DGRP_303	startle_resp	M	33.65	1.97681	0.110091
DGRP_303	starvation_res	F	54.72	2.14006	0.175415
DGRP_303	starvation_res	M	48.32	2.05438	0.0929562
DGRP_304	chill_coma	F	14.4333	1.63255	0.473219
DGRP_304	chill_coma	M	14.7216	1.36143	0.131131
DGRP_304	startle_resp	F	17.525	1.72315	0.0234956
DGRP_304	startle_resp	M	18.775	1.91201	0.230609
DGRP_304	starvation_res	F	68.96	2.26866	0.159264
DGRP_304	starvation_res	M	59.68	2.03167	0.109076
DGRP_306	chill_coma	F	14.9381	2.19255	0.338937
DGRP_306	chill_coma	M	17.9368	2.04023	0.176021
DGRP_306	startle_resp	F	26.15	1.9006	0.216363
DGRP_306	startle_resp	M	26.725	2.17571	0.0656973
DGRP_306	starvation_res	F	65.3333	2.24845	0.0560783
DGRP_306	starvation_res	M	51.36	2.11483	0.0921475
DGRP_307	chill_coma	F	12.828	2.17205	0.789197
DGRP_307	chill_coma	M	11.5833	1.2818	0.0839124
DGRP_307	startle_resp	F	32.275	1.99715	0.028011
DGRP_307	startle_resp	M	27	1.89904	0.097326
DGRP_307	starvation_res	F	75.7447	2.85207	0.0739432
DGRP_307	starvation_res	M	70.2979	2.56819	0.147596
DGRP_309	chill_coma	F	9.87129	0.603612	0.0330325
DGRP_309	chill_coma	M	10.78	0.746541	0.230843
DGRP_309	startle_resp	F	27.55	1.29031	0.0966421
DGRP_309	startle_resp	M	32.1	1.53805	0.235826
DGRP_309	starvation_res	F	62.2041	2.16123	0.0514373
DGRP_309	starvation_res	M	48.64	1.8013	0.134937
DGRP_31	startle_resp	F	31.375	1.74136	0.114948
DGRP_31	startle_resp	M	29.7179	1.83133	0.231951
DGRP_31	starvation_res	F	71.3333	2.04622	0.138081
DGRP_31	starvation_res	M	72	2.81985	0.174564
DGRP_310	chill_coma	F	19.2211	2.4919	0.224133
DGRP_310	chill_coma	M	15.9903	1.89906	0.172153
DGRP_310	startle_resp	F	24.05	1.30066	0.102119
DGRP_310	startle_resp	M	23.15	1.58941	0.204124
DGRP_313	chill_coma	F	24.9583	2.49589	0.102973
DGRP_313	chill_coma	M	25.4787	2.61335	0.284628
DGRP_313	startle_resp	F	37.65	1.70713	0.523238
DGRP_313	startle_resp	M	41.4	0.944331	0.124315
DGRP_313	starvation_res	F	72.8163	2.52006	0.125353
DGRP_313	starvation_res	M	39.8333	1.83823	0.209968
DGRP_315	chill_coma	F	13.9691	1.48652	0.149098
DGRP_315	chill_coma	M	14.2718	0.896197	0.03705
DGRP_315	startle_resp	F	35.525	1.90814	0.181414
DGRP_315	startle_resp	M	35.375	2.03983	0.137983
DGRP_315	starvation_res	F	51.84	2.77381	0.136815
DGRP_315	starvation_res	M	54.0408	2.11035	0.283018
DGRP_317	startle_resp	F	31.8	1.64105	0.36007
DGRP_317	startle_resp	M	31.675	1.5483	0.0425948
DGRP_317	starvation_res	F	48.64	2.27396	0.136257
DGRP_317	starvation_res	M	27.6667	1.74166	0.111024
DGRP_318	chill_coma	F	17.1429	1.68354	0.015351
DGRP_318	chill_coma	M	16.4021	1.6322	0.0909208
DGRP_318	startle_resp	F	38.5	1.44108	0.378867
DGRP_318	startle_resp	M	36.175	1.79306	0.429645
DGRP_318	starvation_res	F	59.7447	2.30654	0.193428
DGRP_318	starvation_res	M	40.4898	1.6162	0.074031
DGRP_319	chill_coma	F	13.5158	1.44981	0.0989515
DGRP_319	chill_coma	M	15.7245	1.6737	0.577434
DGRP_319	startle_resp	F	22.525	1.85207	0.0183327
DGRP_319	startle_resp	M	25.05	1.9931	0.0280801
DGRP_319	starvation_res	F	64.8333	2.05258	0.14318
DGRP_319	starvation_res	M	54.0408	2.33318	0.140034
DGRP_32	startle_resp	F	30.35	1.91862	0.0679093
DGRP_32	startle_resp	M	28.475	1.85741	0.0181014
DGRP_32	starvation_res	F	56.16	2.1888	0.146644
DGRP_32	starvation_res	M	32.32	2.16306	0.0393347
DGRP_320	startle_resp	F	14.825	1.44928	0.0793033
DGRP_320	startle_resp	M	15.45	1.72719	0.16513
DGRP_320	starvation_res	F	87.52	2.25005	0.0822021
DGRP_320	starvation_res	M	54.3673	1.98005	0.0690874
DGRP_321	startle_resp	F	32.825	1.35887	0.177403
DGRP_321	startle_resp	M	31.925	1.43226	0.211762
DGRP_321	starvation_res	F	52	2.23426	0.129854
DGRP_321	starvation_res	M	43.7447	1.56121	0.0996836
DGRP_324	chill_coma	F	18.5155	2.16233	0.101015
DGRP_324	chill_coma	M	20.4848	1.961	0.339641
DGRP_324	startle_resp	F	38.85	1.57445	0.00325044
DGRP_324	startle_resp	M	38.775	1.6135	0.423781
DGRP_324	starvation_res	F	34.449	1.88305	0.126137
DGRP_324	starvation_res	M	36.2553	1.77329	0.105671
DGRP_325	chill_coma	F	14.93	1.06523	0.0398618
DGRP_325	chill_coma	M	14.56	0.948038	0.0908313
DGRP_325	startle_resp	F	28.3	1.82162	0.118717
DGRP_325	startle_resp	M	27.475	1.80232	0.00103658
DGRP_325	starvation_res	F	43.68	2.03654	0.084348
DGRP_325	starvation_res	M	40.8511	1.74201	0.151971
DGRP_332	chill_coma	F	14.2136	1.85598	0.0797282
DGRP_332	chill_coma	M	15.596	1.73855	0.0273071
DGRP_332	startle_resp	F	31.125	1.36457	0.0834336
DGRP_332	startle_resp	M	31.625	1.47522	0.312417
DGRP_332	starvation_res	F	47.52	2.09368	0.024027
DGRP_332	starvation_res	M	28.4082	1.72823	0.122604
DGRP_335	chill_coma	F	15.051	1.89592	0.0766958
DGRP_335	chill_coma	M	18.3608	2.87301	0.00946419
DGRP_335	startle_resp	F	33.3077	1.83992	0.160634
DGRP_335	startle_resp	M	36.4474	1.7704	0.197241
DGRP_335	starvation_res	F	69.12	2.57311	0.166895
DGRP_335	starvation_res	M	49.92	2.08387	0.0970704
DGRP_336	chill_coma	F	22.6373	2.06716	0.0779014
DGRP_336	chill_coma	M	15.5258	1.20799	0.0626276
DGRP_336	startle_resp	F	29.1026	2.18964	0.179189
DGRP_336	startle_resp	M	32.825	2.01899	0.0595059
DGRP_336	starvation_res	F	75.102	2.69976	0.1897
DGRP_336	starvation_res	M	44.0816	1.91061	0.171542
DGRP_338	chill_coma	F	11.1562	0.843844	0.129059
DGRP_338	chill_coma	M	13.044	0.541513	0.0747169
DGRP_338	startle_resp	F	30.775	1.77818	0.299604
DGRP_338	startle_resp	M	29.95	1.44482	0.152632
DGRP_338	starvation_res	F	61.28	2.59623	0.127251
DGRP_338	starvation_res	M	41.6327	1.88681	0.18389
DGRP_340	chill_coma	F	8.53933	0.304125	0.12259
DGRP_340	chill_coma	M	10.0521	0.456542	0.0243784
DGRP_340	startle_resp	F	14.125	1.71151	0.464999
DGRP_340	startle_resp	M	13.375	1.51959	0.095801
DGRP_340	starvation_res	F	57.6327	1.76744	0.130156
DGRP_340	starvation_res	M	48.64	1.79389	0.0308069
DGRP_348	startle_resp	F	28.325	1.49559	0.0135847
DGRP_348	startle_resp	M	26.375	1.39133	0.00305304
DGRP_348	starvation_res	F	50.08	2.04375	0.15152
DGRP_348	starvation_res	M	40.6275	1.73323	0.0787805
DGRP_350	chill_coma	F	12.9895	1.71524	0.0270535
DGRP_350	chill_coma	M	12.5347	0.927397	0.0980275
DGRP_350	startle_resp	F	39.85	1.45403	0.261515
DGRP_350	startle_resp	M	40.725	1.03435	0.182509
DGRP_350	starvation_res	F	53	2.70201	0.142651
DGRP_350	starvation_res	M	38.6939	2.21297	0.134899
DGRP_352	chill_coma	F	11.8571	1.42053	0.0737683
DGRP_352	chill_coma	M	12.0729	1.04438	0.130012
DGRP_352	startle_resp	F	17.275	1.47153	0.0647909
DGRP_352	startle_resp	M	16.05	1.26496	0.0511208
DGRP_352	starvation_res	F	45.6	2.20111	0.211989
DGRP_352	starvation_res	M	36.8	1.75673	0.0436333
DGRP_354	startle_resp	F	29.15	1.41583	0.0881901
DGRP_354	startle_resp	M	29.25	1.46567	0.0358457
DGRP_354	starvation_res	F	57.9592	2.21479	0.086058
DGRP_354	starvation_res	M	49.12	2.20547	0.21461
DGRP_355	startle_resp	F	34.85	1.67746	0.0759282
DGRP_355	startle_resp	M	33.025	1.34189	0.133794
DGRP_355	starvation_res	F	66.24	2.44241	0.146876
DGRP_355	starvation_res	M	52.48	1.97613	0.0611038
DGRP_356	chill_coma	F	8.58	0.494969	0.0987772
DGRP_356	chill_coma	M	9.51485	0.684609	0.103633
DGRP_356	startle_resp	F	30.275	1.77456	0.0363225
DGRP_356	startle_resp	M	28.9	1.74312	0.14632
DGRP_356	starvation_res	F	83.102	2.74665	0.171614
DGRP_356	starvation_res	M	46	2.48326	0.0812645
DGRP_357	chill_coma	F	13.9	1.69788	0.344648
DGRP_357	chill_coma	M	15	1.54212	0.317932
DGRP_357	startle_resp	F	37.95	1.6259	0.0685668
DGRP_357	startle_resp	M	37.825	1.83966	0.468224
DGRP_357	starvation_res	F	63.68	2.43809	0.287686
DGRP_357	starvation_res	M	48.8163	1.73018	0.0558338
DGRP_358	chill_coma	F	11.8673	1.36109	0.448217
DGRP_358	chill_coma	M	12.9286	1.00539	0.043628
DGRP_358	startle_resp	F	39.25	1.19485	0.19367
DGRP_358	startle_resp	M	39.225	1.35081	0.0794562
DGRP_358	starvation_res	F	55.3469	2.36911	0.159383
DGRP_358	starvation_res	M	34.56	1.67895	0.110369
DGRP_359	chill_coma	F	13.02	1.0155	0.0580811
DGRP_359	chill_coma	M	13.2907	1.00132	0.164544
DGRP_359	startle_resp	F	26.05	1.88313	0.0914905
DGRP_359	startle_resp	M	25.1795	2.03464	0.183853
DGRP_359	starvation_res	F	51.84	2.43851	0.124462
DGRP_359	starvation_res	M	40.64	2.11998	0.113687
DGRP_360	chill_coma	F	9.2551	0.466574	0.0578819
DGRP_360	chill_coma	M	9.04082	0.404971	0.014002
DGRP_360	startle_resp	F	28.9	1.5232	0.0411181
DGRP_360	startle_resp	M	25.95	1.79172	0.121278
DGRP_360	starvation_res	F	53.7143	2.22886	0.128852
DGRP_360	starvation_res	M	43.68	1.60146	0.100953
DGRP_361	chill_coma	F	16.3131	2.0096	0.00631478
DGRP_361	chill_coma	M	13.7339	1.02023	0.0498298
DGRP_361	startle_resp	F	26.65	1.82413	0.100831
DGRP_361	startle_resp	M	27.925	1.86112	0.0562154
DGRP_361	starvation_res	F	55.84	2.17213	0.0767683
DGRP_361	starvation_res	M	30.72	2.05562	0.0974649
DGRP_362	chill_coma	F	14.56	1.33059	0.000826989
DGRP_362	chill_coma	M	17.3125	1.68035	0.159427
DGRP_362	startle_resp	F	37	1.62409	0.24605
DGRP_362	startle_resp	M	33.7	1.72324	0.0603177
DGRP_365	chill_coma	F	11.4375	0.843808	0.0153106
DGRP_365	chill_coma	M	11.6224	1.50121	0.616594
DGRP_365	startle_resp	F	22.525	1.4263	0.12637
DGRP_365	startle_resp	M	21.625	1.43028	0.172039
DGRP_365	starvation_res	F	50.5	2.22045	0.109409
DGRP_365	starvation_res	M	45.0612	1.98057	0.103746
DGRP_367	chill_coma	F	12.31	1.01726	0.239236
DGRP_367	chill_coma	M	14.6354	0.962383	0.0148609
DGRP_367	startle_resp	F	22.65	1.66398	0.116455
DGRP_367	startle_resp	M	23.75	1.64278	0.18755
DGRP_367	starvation_res	F	60.8	2.6631	0.24227
DGRP_367	starvation_res	M	52.7347	2.15815	0.0817898
DGRP_370	chill_coma	F	17.1667	1.67539	0.253382
DGRP_370	chill_coma	M	15.7938	1.58297	0.297085
DGRP_370	startle_resp	F	23.425	1.47756	0.332674
DGRP_370	startle_resp	M	24.7692	1.43803	0.220889
DGRP_370	starvation_res	F	55.04	1.89952	0.0569
DGRP_370	starvation_res	M	32.6667	1.96876	0.1096
DGRP_371	chill_coma	F	14.7767	1.15677	0.170492
DGRP_371	chill_coma	M	15.4082	1.16935	0.0972549
DGRP_371	startle_resp	F	29.65	1.33571	0.069971
DGRP_371	startle_resp	M	29.825	1.31835	0.0513812
DGRP_371	starvation_res	F	57.12	2.03654	0.0776517
DGRP_371	starvation_res	M	43.68	1.84108	0.176
DGRP_373	chill_coma	F	13.6842	1.65273	0.108091
DGRP_373	chill_coma	M	14.0102	1.2497	0.0608087
DGRP_373	startle_resp	F	23.075	1.52523	0.17755
DGRP_373	startle_resp	M	22.875	1.68462	0.11915
DGRP_373	starvation_res	F	72.16	2.03664	0.109018
DGRP_373	starvation_res	M	57.28	1.72616	0.101457
DGRP_374	chill_coma	F	15.604	1.72837	0.46118
DGRP_374	chill_coma	M	16.3636	1.69753	0.289755
DGRP_374	startle_resp	F	33.925	1.4944	0.0280851
DGRP_374	startle_resp	M	31.7	1.8182	0.100767
DGRP_374	starvation_res	F	60.48	2.42934	0.0563576
DGRP_374	starvation_res	M	39.1489	1.80309	0.0240717
DGRP_375	chill_coma	F	13.8283	1.73479	0.285799
DGRP_375	chill_coma	M	13.1327	1.05467	0.152973
DGRP_375	startle_resp	F	27.4	2.04709	0.103614
DGRP_375	startle_resp	M	28.2821	1.98312	0.232043
DGRP_375	starvation_res	F	66.72	2.66867	0.143543
DGRP_375	starvation_res	M	44.6667	1.84674	0.112122
DGRP_377	chill_coma	F	25.37	2.52952	0.0539598
DGRP_377	chill_coma	M	33.219	2.93769	0.0585969
DGRP_377	startle_resp	F	37.6585	1.48281	0.163575
DGRP_377	startle_resp	M	37.3077	1.36299	0.019088
DGRP_377	starvation_res	F	64.1633	2.51622	0.117707
DGRP_377	starvation_res	M	52.2449	2.13917	0.2044
DGRP_379	chill_coma	F	14.7253	1.22535	0.235871
DGRP_379	chill_coma	M	14.7053	0.676516	0.0478038
DGRP_379	startle_resp	F	20.325	1.64506	0.217504
DGRP_379	startle_resp	M	20.3	1.41464	0.079296
DGRP_379	starvation_res	F	88.1818	2.59664	0.10496
DGRP_379	starvation_res	M	55.1667	2.05188	0.154653
DGRP_38	chill_coma	F	16.1753	1.70835	0.222447
DGRP_38	chill_coma	M	20.5149	2.20354	0.120305
DGRP_38	startle_resp	F	29.85	1.89789	0.0577188
DGRP_38	startle_resp	M	31.7	1.90319	0.0539078
DGRP_38	starvation_res	F	44.9362	2.5192	0.0993929
DGRP_38	starvation_res	M	37.8776	2.41179	0.183996
DGRP_380	chill_coma	F	13.9897	1.36194	0.0848723
DGRP_380	chill_coma	M	11.9898	0.662579	0.0153601
DGRP_380	startle_resp	F	25.5	1.80471	0.039257
DGRP_380	startle_resp	M	21.75	1.59198	0.00708572
DGRP_380	starvation_res	F	42.24	2.18137	0.116273
DGRP_380	starvation_res	M	29.12	2.02014	0.0145418
DGRP_381	chill_coma	F	15.8077	2.54362	0.344894
DGRP_381	chill_coma	M	16.7708	2.63847	0.764012
DGRP_381	startle_resp	F	21.85	1.28951	0.132134
DGRP_381	startle_resp	M	24.075	1.17512	0.145689
DGRP_381	starvation_res	F	42.383	2.01769	0.161872
DGRP_381	starvation_res	M	35.52	1.67895	0.139931
DGRP_382	chill_coma	F	12.7551	0.908682	0.0452259
DGRP_382	chill_coma	M	13.7549	0.825647	0.0753682
DGRP_382	startle_resp	F	21.925	1.62537	0.0464498
DGRP_382	startle_resp	M	25.35	1.78669	0.0789997
DGRP_382	starvation_res	F	67.5	1.92571	0.206713
DGRP_382	starvation_res	M	46.5306	1.98808	0.101187
DGRP_383	chill_coma	F	13.6214	1.54065	0.160527
DGRP_383	chill_coma	M	13.18	1.07015	0.231042
DGRP_383	startle_resp	F	28.55	1.55259	0.121451
DGRP_383	startle_resp	M	28	1.63563	0.0380314
DGRP_383	starvation_res	F	57.12	2.18789	0.128842
DGRP_383	starvation_res	M	40.32	1.97697	0.0826924
DGRP_385	chill_coma	F	13.505	1.11889	0.165785
DGRP_385	chill_coma	M	17.1809	1.77012	0.251169
DGRP_385	startle_resp	F	24.75	1.44004	0.0169932
DGRP_385	startle_resp	M	24.125	1.57578	0.238188
DGRP_385	starvation_res	F	71.8367	2.24604	0.104668
DGRP_385	starvation_res	M	49.12	1.73729	0.129379
DGRP_386	chill_coma	F	13.949	1.35873	0.0203943
DGRP_386	chill_coma	M	14.65	1.2034	0.0368843
DGRP_386	startle_resp	F	32.25	1.39072	0.0482417
DGRP_386	startle_resp	M	31.475	1.53252	0.18799
DGRP_386	starvation_res	F	38.8333	1.45564	0.11841
DGRP_386	starvation_res	M	25.76	1.90517	0.183728
DGRP_390	startle_resp	F	26.9375	2.2574	0.0233028
DGRP_390	startle_resp	M	27.225	2.23193	0.0731231
DGRP_390	starvation_res	F	44.7347	2.55034	0.255565
DGRP_390	starvation_res	M	35.7333	2.02169	0.147445
DGRP_391	chill_coma	F	12.74	1.282	0.223457
DGRP_391	chill_coma	M	13.9789	1.22847	0.00879272
DGRP_391	startle_resp	F	27.175	0.945028	0.133368
DGRP_391	startle_resp	M	27.725	1.20696	0.0619394
DGRP_391	starvation_res	F	63.2	2.48119	0.208317
DGRP_391	starvation_res	M	30.24	1.9011	0.117721
DGRP_392	chill_coma	F	18.6162	2.21356	0.142136
DGRP_392	chill_coma	M	19.5408	2.00097	0.260117
DGRP_392	startle_resp	F	22.175	1.33265	0.043827
DGRP_392	startle_resp	M	21.125	1.51389	0.197462
DGRP_392	starvation_res	F	51.52	2.46757	0.192091
DGRP_392	starvation_res	M	36.32	2.40503	0.0473979
DGRP_395	startle_resp	F	27.725	1.34065	0.00626215
DGRP_395	startle_resp	M	26.575	1.5847	0.191152
DGRP_395	starvation_res	F	59.84	2.21671	0.0634498
DGRP_395	starvation_res	M	40	1.75673	0.0380728
DGRP_397	startle_resp	F	29.65	1.90747	0.373581
DGRP_397	startle_resp	M	28.3077	1.82479	0.205847
DGRP_397	starvation_res	F	50	2.41271	0.207565
DGRP_397	starvation_res	M	39.8367	1.79073	0.0359251
DGRP_399	chill_coma	F	15.8265	1.42985	0.415515
DGRP_399	chill_coma	M	14.5758	1.31109	0.0459557
DGRP_399	startle_resp	F	36.85	1.55353	0.310183
DGRP_399	startle_resp	M	38.4	1.53872	0.04939
DGRP_399	starvation_res	F	55.52	2.27621	0.137034
DGRP_399	starvation_res	M	37.92	2.01172	0.128553
DGRP_40	startle_resp	F	29.625	1.9046	0.0856263
DGRP_40	startle_resp	M	30.3	1.51265	0.0184038
DGRP_40	starvation_res	F	67.3333	2.83658	0.176555
DGRP_40	starvation_res	M	41.6	2.20805	0.107655
DGRP_405	startle_resp	F	16.15	1.48196	0.189355
DGRP_405	startle_resp	M	17.75	1.35218	0.0158532
DGRP_405	starvation_res	F	58.72	2.26642	0.0550895
DGRP_405	starvation_res	M	45.3878	2.06221	0.0708906
DGRP_406	startle_resp	F	23.95	1.68992	0.11395
DGRP_406	startle_resp	M	23.8	1.58062	0.0272348
DGRP_406	starvation_res	F	59.0638	2.05101	0.0673182
DGRP_406	starvation_res	M	41.6	2.13412	0.0944481
DGRP_409	chill_coma	F	12.4062	1.82353	0.578473
DGRP_409	chill_coma	M	16.5109	1.80214	0.194958
DGRP_409	startle_resp	F	20.05	1.39267	0.115524
DGRP_409	startle_resp	M	19.4359	1.24947	0.0323877
DGRP_409	starvation_res	F	51.04	2.28807	0.135923
DGRP_409	starvation_res	M	42.24	2.20287	0.241906
DGRP_41	chill_coma	F	35.6629	2.61947	0.285934
DGRP_41	chill_coma	M	33.9677	2.42682	0.238186
DGRP_41	startle_resp	F	35.9	1.46034	0.127801
DGRP_41	startle_resp	M	35.575	1.74152	0.0418582
DGRP_41	starvation_res	F	77.7143	2.41757	0.10884
DGRP_41	starvation_res	M	58.6047	2.11882	0.0728147
DGRP_42	chill_coma	F	29.0707	1.89883	0.137795
DGRP_42	chill_coma	M	29.404	2.04651	0.351767
DGRP_42	startle_resp	F	16.575	1.75465	0.301172
DGRP_42	startle_resp	M	16.641	1.41665	0.00942631
DGRP_42	starvation_res	F	39.8367	2.08954	0.101424
DGRP_42	starvation_res	M	21.28	1.55657	0.119309
DGRP_426	chill_coma	F	11.7475	1.28494	0.0840831
DGRP_426	chill_coma	M	12.4583	1.05185	0.149294
DGRP_426	startle_resp	F	26.55	1.66417	0.188679
DGRP_426	startle_resp	M	28.95	1.49244	0.185052
DGRP_426	starvation_res	F	54.2979	2.3677	0.0894659
DGRP_426	starvation_res	M	42.1224	1.54909	0.0477771
DGRP_427	chill_coma	F	9.54545	0.865641	0.162256
DGRP_427	chill_coma	M	11.5789	0.914702	0.118266
DGRP_427	startle_resp	F	25.675	1.62811	0.163952
DGRP_427	startle_resp	M	26.325	1.41362	0.104062
DGRP_427	starvation_res	F	48.16	1.91092	0.170995
DGRP_427	starvation_res	M	38.56	1.67147	0.0841788
DGRP_437	chill_coma	F	19.0404	2.31232	0.0885896
DGRP_437	chill_coma	M	23.9286	2.09776	0.0156862
DGRP_437	startle_resp	F	27.625	1.28485	0.0862177
DGRP_437	startle_resp	M	27.25	1.51532	0.202962
DGRP_437	starvation_res	F	64.9796	2.30375	0.0960998
DGRP_437	starvation_res	M	51.9184	1.88306	0.119124
DGRP_439	startle_resp	F	35.675	1.22135	0.0588891
DGRP_439	startle_resp	M	34.8	1.71757	0.180724
DGRP_439	starvation_res	F	50.5	2.07671	0.154225
DGRP_439	starvation_res	M	37.12	1.77748	0.0969509
DGRP_440	chill_coma	F	10.5625	1.08595	0.0152654
DGRP_440	chill_coma	M	12.6495	1.08458	0.118231
DGRP_440	startle_resp	F	24.425	1.67576	0.0568699
DGRP_440	startle_resp	M	25.525	1.566	0.0925817
DGRP_440	starvation_res	F	66.5	2.06488	0.109597
DGRP_440	starvation_res	M	42.449	2.00191	0.0713758
DGRP_441	chill_coma	F	10.2121	0.847137	0.111061
DGRP_441	chill_coma	M	11.2245	0.672034	0.0823989
DGRP_441	startle_resp	F	29.3	1.20784	0.047617
DGRP_441	startle_resp	M	28.95	1.40707	0.206848
DGRP_441	starvation_res	F	65.28	2.51065	0.128977
DGRP_441	starvation_res	M	48	2.37299	0.191404
DGRP_443	chill_coma	F	12.6263	1.44021	0.255889
DGRP_443	chill_coma	M	13.1979	1.3179	0.28702
DGRP_443	startle_resp	F	34.85	1.15796	0.221106
DGRP_443	startle_resp	M	34.45	1.58517	0.2342
DGRP_443	starvation_res	F	57.3061	2.37503	0.0932564
DGRP_443	starvation_res	M	49.76	1.76305	0.0648935
DGRP_45	chill_coma	F	14.2626	0.849323	0.00238068
DGRP_45	chill_coma	M	13.9583	0.693092	0.127073
DGRP_45	startle_resp	F	33.75	1.84556	0.164538
DGRP_45	startle_resp	M	33.8	1.87738	0.238895
DGRP_45	starvation_res	F	49.44	1.79936	0.145904
DGRP_45	starvation_res	M	36.32	1.86148	0.129497
DGRP_461	chill_coma	F	17	2.03196	0.133703
DGRP_461	chill_coma	M	12.65	1.25466	0.0245413
DGRP_461	startle_resp	F	19.975	1.70357	0.0797808
DGRP_461	startle_resp	M	19.25	1.45028	0.0137517
DGRP_461	starvation_res	F	40.48	1.96369	0.159348
DGRP_461	starvation_res	M	26.6122	1.56135	0.114345
DGRP_48	startle_resp	F	30.75	1.70388	0.168157
DGRP_48	startle_resp	M	28.675	1.8296	0.0612823
DGRP_48	starvation_res	F	78.88	2.60017	0.0725453
DGRP_48	starvation_res	M	56.32	2.21235	0.137673
DGRP_486	chill_coma	F	12.1919	0.922557	0.114075
DGRP_486	chill_coma	M	11.4242	0.847556	0.217735
DGRP_486	startle_resp	F	22.05	1.35006	0.23129
DGRP_486	startle_resp	M	19.75	1.33852	0.165993
DGRP_486	starvation_res	F	68.8	2.96501	0.0677586
DGRP_486	starvation_res	M	45.92	2.29639	0.128472
DGRP_49	chill_coma	F	14.8	2.0999	0.380413
DGRP_49	chill_coma	M	16.2577	2.44893	0.650427
DGRP_49	startle_resp	F	29.825	1.78162	0.0446711
DGRP_49	startle_resp	M	29.05	1.78639	0.0854233
DGRP_49	starvation_res	F	66.08	2.3395	0.157122
DGRP_49	starvation_res	M	49.3061	2.40874	0.119176
DGRP_491	chill_coma	F	11.932	0.8049	0.048447
DGRP_491	chill_coma	M	11.495	0.615455	0.00208642
DGRP_491	startle_resp	F	30.35	1.46002	0.122309
DGRP_491	startle_resp	M	30.6	1.49245	0.191323
DGRP_491	starvation_res	F	78.4	2.32454	0.095331
DGRP_491	starvation_res	M	46.72	1.81233	0.134651
DGRP_492	chill_coma	F	10.2848	1.65439	0.176512
DGRP_492	chill_coma	M	10.7712	0.828483	0.127613
DGRP_492	starvation_res	F	70.56	2.28513	0.134854
DGRP_492	starvation_res	M	64	2.36712	0.163506
DGRP_502	chill_coma	F	11.819	1.16332	0.0749967
DGRP_502	chill_coma	M	12.6471	0.885337	0.00448538
DGRP_502	startle_resp	F	29.475	1.17537	0.0230257
DGRP_502	startle_resp	M	27.625	1.31171	0.348817
DGRP_502	starvation_res	F	42.6122	1.9183	0.170446
DGRP_502	starvation_res	M	30.88	1.7239	0.125989
DGRP_505	startle_resp	F	20.375	1.35152	0.0555479
DGRP_505	startle_resp	M	20.5	1.55383	0.133685
DGRP_505	starvation_res	F	41.6327	1.38459	0.117663
DGRP_505	starvation_res	M	33.7959	1.57035	0.0938247
DGRP_508	chill_coma	F	27.5294	2.55568	0.0640534
DGRP_508	chill_coma	M	26.2039	2.68502	0.174103
DGRP_508	startle_resp	F	21.1	1.48257	0.23249
DGRP_508	startle_resp	M	22.55	1.48169	0.211727
DGRP_508	starvation_res	F	52.96	2.34763	0.0861108
DGRP_508	starvation_res	M	59.04	2.14424	0.166149
DGRP_509	chill_coma	F	22.46	2.45414	0.596852
DGRP_509	chill_coma	M	16.0928	1.15465	0.0621884
DGRP_509	startle_resp	F	19.85	1.23661	0.0364523
DGRP_509	startle_resp	M	18.975	1.4288	0.0283937
DGRP_513	startle_resp	F	21.125	1.4244	0.0938633
DGRP_513	startle_resp	M	18.675	1.42094	0.105227
DGRP_513	starvation_res	F	44.64	2.071	0.214492
DGRP_513	starvation_res	M	36.48	1.7687	0.195056
DGRP_517	chill_coma	F	18.8571	1.84289	0.0737514
DGRP_517	chill_coma	M	14.0417	1.37743	0.15334
DGRP_517	startle_resp	F	17.5	1.38785	0.109953
DGRP_517	startle_resp	M	18.775	1.02359	0.031893
DGRP_517	starvation_res	F	44.32	2.07833	0.0287895
DGRP_517	starvation_res	M	47.68	2.07047	0.117993
DGRP_528	startle_resp	F	31.55	1.26497	0.100493
DGRP_528	startle_resp	M	30.275	1.69119	0.130888
DGRP_528	starvation_res	F	61.2245	2.40616	0.081002
DGRP_528	starvation_res	M	40.8163	1.99437	0.0937505
DGRP_530	startle_resp	F	21.75	1.47574	0.0510639
DGRP_530	startle_resp	M	20.275	1.45585	0.102186
DGRP_530	starvation_res	F	69.2245	1.88662	0.153729
DGRP_530	starvation_res	M	47.04	2.60056	0.222353
DGRP_531	chill_coma	F	16.5631	1.40377	0.0567849
DGRP_531	chill_coma	M	17.26	1.3188	0.117966
DGRP_531	startle_resp	F	16.975	1.74455	0.299074
DGRP_531	startle_resp	M	18.625	1.77517	0.0127545
DGRP_531	starvation_res	F	56	2.46604	0.145716
DGRP_531	starvation_res	M	45.28	1.95805	0.112017
DGRP_535	chill_coma	F	11.8687	0.809339	0.175163
DGRP_535	chill_coma	M	12.2059	0.513056	0.0137069
DGRP_535	startle_resp	F	21.25	1.53671	0.0980228
DGRP_535	startle_resp	M	17.425	1.59239	0.0767001
DGRP_535	starvation_res	F	60.8	2.07944	0.0936108
DGRP_535	starvation_res	M	40.3404	1.99818	0.149076
DGRP_551	startle_resp	F	26.5	1.63107	0.28828
DGRP_551	startle_resp	M	23.85	1.85637	0.176147
DGRP_551	starvation_res	F	55.84	2.17213	0.0552661
DGRP_551	starvation_res	M	36.8	2.12802	0.117973
DGRP_555	chill_coma	F	8.79167	0.518936	0.0998771
DGRP_555	chill_coma	M	10.3542	0.995302	0.19905
DGRP_555	startle_resp	F	28.025	1.28986	0.21148
DGRP_555	startle_resp	M	29.45	1.60111	0.00577999
DGRP_555	starvation_res	F	50.88	2.09691	0.0689221
DGRP_555	starvation_res	M	41.44	1.88751	0.128911
DGRP_559	startle_resp	F	26	1.68054	0.107861
DGRP_559	startle_resp	M	26.825	1.5781	0.180011
DGRP_559	starvation_res	F	54.5306	2.37879	0.0857769
DGRP_559	starvation_res	M	48.6531	2.23619	0.0858398
DGRP_563	chill_coma	F	11.2021	0.76625	0.170441
DGRP_563	chill_coma	M	12.2804	1.06418	0.0337612
DGRP_563	startle_resp	F	24.425	1.82057	0.000258772
DGRP_563	startle_resp	M	21.875	1.77206	0.179673
DGRP_563	starvation_res	F	57.76	2.59199	0.178458
DGRP_563	starvation_res	M	38.4	1.81657	0.141196
DGRP_566	startle_resp	F	41.1	1.13514	0.151062
DGRP_566	startle_resp	M	41.275	0.984016	0.108396
DGRP_566	starvation_res	F	59.84	2.52362	0.0947478
DGRP_566	starvation_res	M	44.32	1.84754	0.135082
DGRP_57	chill_coma	F	24.5957	1.83201	0.16043
DGRP_57	chill_coma	M	24.1224	1.71842	0.0563845
DGRP_57	startle_resp	F	34.1	1.79658	0.0343932
DGRP_57	startle_resp	M	32.925	1.78559	0.139203
DGRP_57	starvation_res	F	48.64	2.38069	0.103441
DGRP_57	starvation_res	M	34.56	1.53013	0.093715
DGRP_584	chill_coma	F	12.6907	1.4239	0.447934
DGRP_584	chill_coma	M	13.5914	1.48832	0.375604
DGRP_584	startle_resp	F	41.25	0.876655	0.183267
DGRP_584	startle_resp	M	41.35	1.17719	0.34673
DGRP_584	starvation_res	F	62.08	2.63901	0.0787568
DGRP_584	starvation_res	M	46.88	2.61713	0.0794055
DGRP_589	chill_coma	F	23.717	1.99723	0.218422
DGRP_589	chill_coma	M	22.0458	1.95276	0.12605
DGRP_589	startle_resp	F	27.825	1.32769	0.136785
DGRP_589	startle_resp	M	25.65	1.63318	0.247351
DGRP_589	starvation_res	F	64.32	2.56699	0.0969426
DGRP_589	starvation_res	M	49	2.39777	0.0650616
DGRP_59	chill_coma	F	13.7041	1.65121	0.0870207
DGRP_59	chill_coma	M	18.9348	2.38754	0.209551
DGRP_59	startle_resp	F	37.575	1.66174	0.196904
DGRP_59	startle_resp	M	34.8	1.89279	0.114109
DGRP_59	starvation_res	F	45.0612	2.11952	0.0874248
DGRP_59	starvation_res	M	35.52	1.83502	0.107864
DGRP_595	chill_coma	F	12.3495	1.3907	0.114957
DGRP_595	chill_coma	M	13.8922	1.27201	0.0914688
DGRP_595	startle_resp	F	22.525	1.23799	0.0825542
DGRP_595	startle_resp	M	22.55	1.34856	0.019698
DGRP_595	starvation_res	F	56.8163	2.09181	0.161898
DGRP_595	starvation_res	M	37.3333	2.09698	0.197575
DGRP_596	startle_resp	F	19.075	1.31438	0.0122995
DGRP_596	startle_resp	M	18.425	1.25624	0.00816072
DGRP_596	starvation_res	F	70.88	1.95259	0.0948914
DGRP_596	starvation_res	M	47.36	2.14334	0.0859214
DGRP_627	startle_resp	F	19.6	1.47021	0.11168
DGRP_627	startle_resp	M	19.075	1.70355	0.119444
DGRP_627	starvation_res	F	48.48	1.93655	0.0993026
DGRP_627	starvation_res	M	40.96	2.06158	0.180516
DGRP_630	startle_resp	F	16.925	1.64231	0.0519081
DGRP_630	startle_resp	M	15.625	1.39828	0.0737949
DGRP_630	starvation_res	F	68.0889	2.39384	0.0572409
DGRP_630	starvation_res	M	44.32	2.0524	0.208613
DGRP_634	startle_resp	F	20.225	1.49054	0.147357
DGRP_634	startle_resp	M	19.675	1.20696	0.0137174
DGRP_634	starvation_res	F	55.5102	2.08889	0.0752506
DGRP_634	starvation_res	M	42.6667	2.00526	0.12799
DGRP_639	chill_coma	F	22.7629	2.43475	0.0850641
DGRP_639	chill_coma	M	24.3548	2.60654	0.134719
DGRP_639	startle_resp	F	19.325	1.35187	0.0767581
DGRP_639	startle_resp	M	20.15	1.48957	0.0875736
DGRP_639	starvation_res	F	56.8	2.08276	0.135267
DGRP_639	starvation_res	M	37.8776	1.73084	0.129102
DGRP_642	chill_coma	F	16.73	1.74413	0.0839775
DGRP_642	chill_coma	M	16.3776	1.67817	0.0180262
DGRP_642	startle_resp	F	29.15	1.17275	0.123754
DGRP_642	startle_resp	M	27.85	1.52538	0.132133
DGRP_642	starvation_res	F	92.96	2.62615	0.115402
DGRP_642	starvation_res	M	57.6	2.50023	0.0613502
DGRP_646	chill_coma	F	22.59	1.85545	0.0785273
DGRP_646	chill_coma	M	22.5306	1.89665	0.0599856
DGRP_646	startle_resp	F	26.775	1.53607	0.011735
DGRP_646	startle_resp	M	26.125	1.51172	0.136216
DGRP_646	starvation_res	F	77.7143	2.57339	0.168094
DGRP_646	starvation_res	M	64.48	2.16782	0.173663
DGRP_69	chill_coma	F	9.86957	0.442796	0.0508639
DGRP_69	chill_coma	M	11.8085	0.696202	0.0446534
DGRP_69	startle_resp	F	40.475	0.91471	0.154354
DGRP_69	startle_resp	M	39.95	1.47952	0.191897
DGRP_703	chill_coma	F	21.375	1.55606	0.0822822
DGRP_703	chill_coma	M	21.2929	1.5277	0.0621012
DGRP_703	startle_resp	F	27.775	1.79101	0.189583
DGRP_703	startle_resp	M	27.575	1.57713	0.0692451
DGRP_703	starvation_res	F	45.6	2.08055	0.100357
DGRP_703	starvation_res	M	48	1.95663	0.103675
DGRP_705	chill_coma	F	24	1.75982	0.118629
DGRP_705	chill_coma	M	18.8163	1.45502	0.164456
DGRP_705	startle_resp	F	24.625	1.94914	0.0925809
DGRP_705	startle_resp	M	25.8	2.05673	0.217175
DGRP_705	starvation_res	F	74.6667	2.84765	0.212208
DGRP_705	starvation_res	M	67.6667	2.47963	0.0952663
DGRP_707	chill_coma	F	18.7391	1.90707	0.13032
DGRP_707	chill_coma	M	23	2.08653	0.282763
DGRP_707	startle_resp	F	33.475	1.93416	0.114351
DGRP_707	startle_resp	M	35.3846	1.85073	0.257937
DGRP_707	starvation_res	F	80.4898	2.75352	0.227009
DGRP_707	starvation_res	M	57.6667	2.0891	0.0527672
DGRP_712	chill_coma	F	14.7647	1.47812	0.01624
DGRP_712	chill_coma	M	14.8953	1.47671	0.348393
DGRP_712	startle_resp	F	26.575	1.2668	0.0226264
DGRP_712	startle_resp	M	24.9	1.61342	0.151736
DGRP_712	starvation_res	F	39.84	1.43897	0.142716
DGRP_712	starvation_res	M	35.2	1.63769	0.0668546
DGRP_714	chill_coma	F	16.2574	2.46295	0.0524911
DGRP_714	chill_coma	M	16.3684	2.41428	0.442619
DGRP_714	startle_resp	F	33.575	1.4428	0.0617517
DGRP_714	startle_resp	M	33.65	1.63443	0.0886308
DGRP_714	starvation_res	F	74.6122	2.40066	0.0400066
DGRP_714	starvation_res	M	44	2.08997	0.113583
DGRP_716	chill_coma	F	16.102	1.75538	0.169025
DGRP_716	chill_coma	M	14.8571	1.10492	0.0321126
DGRP_716	startle_resp	F	19.2564	1.47737	0.319057
DGRP_716	startle_resp	M	21.725	1.47066	0.187677
DGRP_716	starvation_res	F	87.04	2.52179	0.126855
DGRP_716	starvation_res	M	43.52	2.26006	0.0657153
DGRP_721	chill_coma	F	17.663	1.7188	0.156358
DGRP_721	chill_coma	M	17.3315	1.61124	0.458395
DGRP_721	startle_resp	F	36.175	1.62178	0.0325749
DGRP_721	startle_resp	M	36.85	1.27462	0.134755
DGRP_721	starvation_res	F	63.3333	2.18479	0.126579
DGRP_721	starvation_res	M	49.3333	2.39017	0.160676
DGRP_727	chill_coma	F	29.6211	2.57493	0.080566
DGRP_727	chill_coma	M	37.0792	2.89418	0.221055
DGRP_727	startle_resp	F	22.05	1.75499	0.149287
DGRP_727	startle_resp	M	20.7	1.64179	0.269972
DGRP_727	starvation_res	F	46.1667	1.98502	0.135344
DGRP_727	starvation_res	M	35.5918	1.9373	0.0819252
DGRP_73	chill_coma	F	33.8182	3.3035	0.024252
DGRP_73	chill_coma	M	24.7708	2.81064	0.187145
DGRP_73	startle_resp	F	32.75	1.85569	0.124078
DGRP_73	startle_resp	M	29.625	1.85122	0.128247
DGRP_73	starvation_res	F	73.92	2.44026	0.109775
DGRP_73	starvation_res	M	51.102	1.98367	0.166435
DGRP_730	chill_coma	F	13.8283	1.24882	0.413247
DGRP_730	chill_coma	M	17.5098	0.957975	0.00286212
DGRP_730	startle_resp	F	26.325	1.4528	0.0439963
DGRP_730	startle_resp	M	22.2	1.74097	0.00776608
DGRP_730	starvation_res	F	68.7347	2.61408	0.20628
DGRP_730	starvation_res	M	53.92	2.24048	0.122334
DGRP_732	chill_coma	F	14.4845	1.62183	0.107687
DGRP_732	chill_coma	M	17	1.41082	0.0418797
DGRP_732	startle_resp	F	29.25	1.82396	0.272601
DGRP_732	startle_resp	M	30.975	1.60943	0.127658
DGRP_732	starvation_res	F	40	2.08997	0.184586
DGRP_732	starvation_res	M	30.08	1.54329	0.122258
DGRP_737	chill_coma	F	13.9895	1.32893	0.0682363
DGRP_737	chill_coma	M	12.5918	1.05724	0.307066
DGRP_737	startle_resp	F	28.1795	1.79342	0.153398
DGRP_737	startle_resp	M	24.8	1.85107	0.0615965
DGRP_737	starvation_res	F	66.4	2.57607	0.115702
DGRP_737	starvation_res	M	45.28	2.14104	0.139319
DGRP_738	chill_coma	F	14.49	1.53084	0.00351947
DGRP_738	chill_coma	M	21.0204	2.27128	0.286473
DGRP_738	startle_resp	F	34.575	1.51453	0.114362
DGRP_738	startle_resp	M	35.725	1.06996	0.0239384
DGRP_738	starvation_res	F	46.08	2.06821	0.0575717
DGRP_738	starvation_res	M	34.88	1.85976	0.151395
DGRP_748	chill_coma	F	14.6019	1.73465	0.369596
DGRP_748	chill_coma	M	18.8969	1.70515	0.0417574
DGRP_748	startle_resp	F	31.15	1.3316	0.0576858
DGRP_748	startle_resp	M	28.325	1.78559	0.157554
DGRP_748	starvation_res	F	63.68	2.56699	0.162008
DGRP_748	starvation_res	M	40.96	1.91209	0.135278
DGRP_75	chill_coma	F	24.0606	2.02974	0.2206
DGRP_75	chill_coma	M	23.0729	1.9349	0.381481
DGRP_75	startle_resp	F	29.475	2.0213	0.168414
DGRP_75	startle_resp	M	31.7	1.93142	0.0744055
DGRP_75	starvation_res	F	90.24	2.06996	0.12679
DGRP_75	starvation_res	M	67.84	2.08825	0.0998153
DGRP_757	chill_coma	F	16.0685	1.46503	0.129304
DGRP_757	chill_coma	M	16.4485	1.16432	0.11959
DGRP_757	startle_resp	F	29.2125	1.9972	0.233388
DGRP_757	startle_resp	M	29.3875	1.91578	0.219294
DGRP_757	starvation_res	F	54.5455	2.79528	0.174002
DGRP_757	starvation_res	M	40.3333	2.33072	0.144936
DGRP_761	chill_coma	F	15.297	1.45864	0.193249
DGRP_761	chill_coma	M	17.1961	1.48076	0.213748
DGRP_761	startle_resp	F	30.175	1.21974	0.0528059
DGRP_761	startle_resp	M	29	1.09729	0.10103
DGRP_761	starvation_res	F	54.88	2.23563	0.1207
DGRP_761	starvation_res	M	51.84	2.00805	0.0364286
DGRP_765	chill_coma	F	17.6939	1.41064	0.144517
DGRP_765	chill_coma	M	15.3571	1.09513	0.010491
DGRP_765	startle_resp	F	26.9	2.23033	0.0619195
DGRP_765	startle_resp	M	24	2.14297	0.206972
DGRP_765	starvation_res	F	38.08	2.01299	0.0829259
DGRP_765	starvation_res	M	34.6122	1.81146	0.103742
DGRP_774	chill_coma	F	13.6947	1.33597	0.0283205
DGRP_774	chill_coma	M	13.268	1.26078	0.0938926
DGRP_774	startle_resp	F	41.025	1.037	0.405899
DGRP_774	startle_resp	M	42.1	0.865827	0.187128
DGRP_774	starvation_res	F	60.64	2.52803	0.192078
DGRP_774	starvation_res	M	50.08	2.35849	0.162328
DGRP_776	chill_coma	F	21.2056	1.62975	0.0127688
DGRP_776	chill_coma	M	20.7033	2.29844	0.0265437
DGRP_776	startle_resp	F	37	1.14587	0.15656
DGRP_776	startle_resp	M	35.15	1.35987	0.0758319
DGRP_776	starvation_res	F	79.68	2.57463	0.0849765
DGRP_776	starvation_res	M	57.92	2.38962	0.163563
DGRP_783	chill_coma	F	15.5769	1.61678	0.178224
DGRP_783	chill_coma	M	16.69	1.42819	0.0510892
DGRP_783	startle_resp	F	28.625	1.27344	0.208386
DGRP_783	startle_resp	M	27.65	1.59269	0.0586103
DGRP_783	starvation_res	F	60	2.09452	0.111087
DGRP_783	starvation_res	M	50.1224	1.96552	0.0834493
DGRP_786	chill_coma	F	18.2308	2.22042	0.0759686
DGRP_786	chill_coma	M	17.8172	1.78878	0.0802084
DGRP_786	startle_resp	F	25.9	1.6153	0.152955
DGRP_786	startle_resp	M	23.45	1.86348	0.225471
DGRP_786	starvation_res	F	64.16	2.2532	0.0905348
DGRP_786	starvation_res	M	45.7143	1.87259	0.100187
DGRP_787	chill_coma	F	23.8155	2.45253	0.244531
DGRP_787	chill_coma	M	15.4286	1.38688	0.148971
DGRP_787	startle_resp	F	31.1	2.03624	0.20559
DGRP_787	startle_resp	M	27.95	1.92493	0.157457
DGRP_787	starvation_res	F	59.5745	2.9024	0.209514
DGRP_787	starvation_res	M	53.44	2.06134	0.192483
DGRP_790	chill_coma	F	28.1961	1.78002	0.0403858
DGRP_790	chill_coma	M	27.77	1.66745	0.111296
DGRP_790	startle_resp	F	34.05	1.15326	0.163374
DGRP_790	startle_resp	M	32.225	1.6919	0.187123
DGRP_790	starvation_res	F	71.6735	2.51191	0.0942576
DGRP_790	starvation_res	M	58.4	2.11275	0.13733
DGRP_796	chill_coma	F	20.6337	1.60326	0.0238944
DGRP_796	chill_coma	M	19.1176	1.47949	0.0649892
DGRP_796	startle_resp	F	23	1.39316	0.0162289
DGRP_796	startle_resp	M	22.6	1.45725	0.0709738
DGRP_796	starvation_res	F	62.72	2.40328	0.147254
DGRP_796	starvation_res	M	55.3191	1.86078	0.133549
DGRP_799	chill_coma	F	21.24	2.62949	0.0336153
DGRP_799	chill_coma	M	23.5714	2.56332	0.219143
DGRP_799	startle_resp	F	30.05	1.88593	0.0307988
DGRP_799	startle_resp	M	31.55	1.96261	0.0420052
DGRP_799	starvation_res	F	72.8	2.27532	0.0786664
DGRP_799	starvation_res	M	60.5	2.02615	0.0967252
DGRP_801	chill_coma	F	14.3627	1.83977	0.154333
DGRP_801	chill_coma	M	15.8889	1.54175	0.179276
DGRP_801	startle_resp	F	29.725	1.37863	0.0815935
DGRP_801	startle_resp	M	28.5641	1.4207	0.273239
DGRP_801	starvation_res	F	58.449	2.02789	0.099079
DGRP_801	starvation_res	M	46.4	1.79348	0.106226
DGRP_802	chill_coma	F	12.0583	1.33462	0.109771
DGRP_802	chill_coma	M	14.03	1.26424	0.0822254
DGRP_802	startle_resp	F	34.575	1.31929	0.054612
DGRP_802	startle_resp	M	33.45	1.12398	0.112769
DGRP_802	starvation_res	F	66.24	2.32504	0.102383
DGRP_802	starvation_res	M	52.8	1.94804	0.0960292
DGRP_804	chill_coma	F	24.2843	1.89461	0.0624946
DGRP_804	chill_coma	M	23.5625	1.79518	0.118542
DGRP_804	startle_resp	F	25.075	1.32569	0.019981
DGRP_804	startle_resp	M	24.25	1.34509	0.129637
DGRP_804	starvation_res	F	54.5306	2.29555	0.0840425
DGRP_804	starvation_res	M	37.3333	1.78579	0.132325
DGRP_805	chill_coma	F	14.6667	1.27695	0.138901
DGRP_805	chill_coma	M	13.381	1.0772	0.0543052
DGRP_805	startle_resp	F	20.4	1.62227	0.224984
DGRP_805	startle_resp	M	19.525	1.32211	0.213217
DGRP_805	starvation_res	F	55.0204	2.07635	0.0958127
DGRP_805	starvation_res	M	47.1667	1.82221	0.0396179
DGRP_808	chill_coma	F	13.2115	1.62593	0.281783
DGRP_808	chill_coma	M	20.62	1.82848	0.0912609
DGRP_808	startle_resp	F	33.425	1.9539	0.287051
DGRP_808	startle_resp	M	32.475	1.88576	0.0458441
DGRP_808	starvation_res	F	42.7755	2.12072	0.212817
DGRP_808	starvation_res	M	39.0204	1.89095	0.107676
DGRP_810	chill_coma	F	10.7353	1.08662	0.221183
DGRP_810	chill_coma	M	11.6505	1.21015	0.468974
DGRP_810	startle_resp	F	27.65	0.989592	0.0632442
DGRP_810	startle_resp	M	26.725	1.24677	0.16433
DGRP_810	starvation_res	F	61.3878	2.28642	0.037779
DGRP_810	starvation_res	M	53.0612	1.86222	0.0876097
DGRP_812	chill_coma	F	19.5	1.6123	0.0398536
DGRP_812	chill_coma	M	25.73	1.96934	0.128738
DGRP_812	startle_resp	F	20.4	1.33716	0.162103
DGRP_812	startle_resp	M	21.075	1.33229	0.0373114
DGRP_812	starvation_res	F	91.2	2.91141	0.123122
DGRP_812	starvation_res	M	71.52	2.64227	0.0992085
DGRP_818	chill_coma	F	26.4286	2.57836	0.120286
DGRP_818	chill_coma	M	15.58	1.76987	0.167323
DGRP_818	startle_resp	F	27.525	1.32583	0.0770306
DGRP_818	startle_resp	M	27.55	1.36401	0.0935975
DGRP_818	starvation_res	F	69	2.77265	0.0646665
DGRP_818	starvation_res	M	43.04	1.89471	0.101273
DGRP_819	chill_coma	F	12.8431	1.84314	0.233282
DGRP_819	chill_coma	M	13.8969	1.41322	0.0429558
DGRP_819	startle_resp	F	22.85	1.11727	0.0443412
DGRP_819	startle_resp	M	22.675	1.23711	0.0030478
DGRP_819	starvation_res	F	49.92	1.90898	0.143186
DGRP_819	starvation_res	M	33.7959	2.35043	0.045811
DGRP_820	chill_coma	F	14.5816	1.23459	0.0451006
DGRP_820	chill_coma	M	12.0722	1.30373	0.0341149
DGRP_820	startle_resp	F	23.55	1.98091	0.129671
DGRP_820	startle_resp	M	26	1.87333	0.248347
DGRP_820	starvation_res	F	64.3333	2.10977	0.0727095
DGRP_820	starvation_res	M	47.5	1.74138	0.0721591
DGRP_821	chill_coma	F	29.2151	2.61787	0.135591
DGRP_821	chill_coma	M	30.2222	2.71991	0.255784
DGRP_821	startle_resp	F	16.225	1.21351	0.0669122
DGRP_821	startle_resp	M	16.425	1.2693	0.159806
DGRP_822	chill_coma	F	20.2143	1.83277	0.0525078
DGRP_822	chill_coma	M	19.76	1.57116	0.125157
DGRP_822	startle_resp	F	41.125	1.39715	0.410437
DGRP_822	startle_resp	M	40.2	1.29279	0.319885
DGRP_822	starvation_res	F	77.7143	2.42602	0.0507034
DGRP_822	starvation_res	M	54.5306	1.61898	0.118996
DGRP_83	chill_coma	F	18.8974	1.45665	0.0835711
DGRP_83	chill_coma	M	19.7059	1.61418	0.00540691
DGRP_83	startle_resp	F	19.0513	1.78683	0.00676183
DGRP_83	startle_resp	M	17.125	1.24371	0.159104
DGRP_83	starvation_res	F	55.52	2.70966	0.104654
DGRP_83	starvation_res	M	56.96	2.48956	0.162828
DGRP_832	chill_coma	F	17.0297	1.85278	0.356232
DGRP_832	chill_coma	M	20.0891	1.96766	0.206174
DGRP_832	startle_resp	F	40.359	1.05066	0.242156
DGRP_832	startle_resp	M	40.175	1.14753	0.199926
DGRP_832	starvation_res	F	65.0667	2.31113	0.126934
DGRP_832	starvation_res	M	55.8367	2.045	0.130818
DGRP_837	chill_coma	F	19.12	1.60606	0.212499
DGRP_837	chill_coma	M	21.2718	1.57674	0.0828772
DGRP_837	startle_resp	F	39.45	1.03807	0.2529
DGRP_837	startle_resp	M	39.75	1.21104	0.0631982
DGRP_843	chill_coma	F	25.8333	3.03257	0.42915
DGRP_843	chill_coma	M	27.36	2.71856	0.501719
DGRP_843	startle_resp	F	21.375	1.27344	0.240328
DGRP_843	startle_resp	M	19.525	1.25752	0.216873
DGRP_843	starvation_res	F	75.4043	2.42031	0.173301
DGRP_843	starvation_res	M	65.12	1.81844	0.0622549
DGRP_849	chill_coma	F	14.3107	1.19893	0.0234639
DGRP_849	chill_coma	M	12.7549	0.776702	0.024525
DGRP_849	startle_resp	F	21.35	1.15011	0.143629
DGRP_849	startle_resp	M	22.525	1.16524	0.0534982
DGRP_849	starvation_res	F	76.1739	3.00594	0.185418
DGRP_849	starvation_res	M	59.9184	2.70019	0.0571007
DGRP_85	chill_coma	F	10.4713	1.28144	0.308671
DGRP_85	chill_coma	M	13.6145	1.37707	0.325374
DGRP_85	startle_resp	F	29.125	1.78467	0.29297
DGRP_85	startle_resp	M	32.175	1.53558	0.0979011
DGRP_85	starvation_res	F	43.04	1.97477	0.156561
DGRP_85	starvation_res	M	47.68	2.02304	0.14679
DGRP_850	chill_coma	F	21.8	1.9388	0.150323
DGRP_850	chill_coma	M	20.2885	1.7378	0.302875
DGRP_850	startle_resp	F	29.025	0.881079	0.110767
DGRP_850	startle_resp	M	29.225	1.22658	0.149336
DGRP_850	starvation_res	F	46.72	1.98426	0.150763
DGRP_850	starvation_res	M	40	1.61006	0.0951506
DGRP_852	chill_coma	F	13.3958	1.46625	0.00409262
DGRP_852	chill_coma	M	13.2959	1.39598	0.156302
DGRP_852	startle_resp	F	40.675	1.20793	0.108455
DGRP_852	startle_resp	M	40.8	1.41615	0.0703009
DGRP_852	starvation_res	F	66.7755	2.70649	0.282118
DGRP_852	starvation_res	M	51.0638	2.01212	0.0559812
DGRP_853	chill_coma	F	15.4455	1.90133	0.126911
DGRP_853	chill_coma	M	18.08	1.37246	0.0205466
DGRP_853	startle_resp	F	18.8	0.913514	0.125494
DGRP_853	startle_resp	M	19.95	1.01095	0.134513
DGRP_853	starvation_res	F	56.3265	2.60717	0.0434453
DGRP_853	starvation_res	M	51.234	2.63383	0.100531
DGRP_855	chill_coma	F	20.2376	1.64723	0.0786841
DGRP_855	chill_coma	M	23.2967	1.85773	0.316338
DGRP_855	startle_resp	F	26.75	1.21472	0.092607
DGRP_855	startle_resp	M	24.8947	1.26751	0.0321446
DGRP_855	starvation_res	F	51.4286	2.19291	0.0971326
DGRP_855	starvation_res	M	44.6667	1.96876	0.202487
DGRP_857	chill_coma	F	12.0956	1.44333	0.48499
DGRP_857	chill_coma	M	14.9737	1.50003	0.0483951
DGRP_857	startle_resp	F	23.675	1.2759	0.0955469
DGRP_857	startle_resp	M	24.225	1.30071	0.169418
DGRP_857	starvation_res	F	57.4694	2.17209	0.267865
DGRP_857	starvation_res	M	56.8163	2.16329	0.162844
DGRP_859	chill_coma	F	13.7097	1.38347	0.00434168
DGRP_859	chill_coma	M	14.6531	1.18066	0.20533
DGRP_859	startle_resp	F	36.35	1.5485	0.285959
DGRP_859	startle_resp	M	36.1	1.38357	0.0341193
DGRP_859	starvation_res	F	64.96	2.15747	0.0931787
DGRP_859	starvation_res	M	47.1837	2.03334	0.0419203
DGRP_861	chill_coma	F	36.4902	2.82511	0.00921944
DGRP_861	chill_coma	M	36.8725	2.96547	0.379361
DGRP_861	startle_resp	F	18.425	1.3363	0.211489
DGRP_861	startle_resp	M	16.925	1.09256	0.0623577
DGRP_861	starvation_res	F	50.8936	1.9862	0.0870749
DGRP_861	starvation_res	M	34.2609	1.91806	0.174379
DGRP_879	startle_resp	F	25.325	1.45657	0.0385543
DGRP_879	startle_resp	M	24.8	1.33243	0.0256682
DGRP_879	starvation_res	F	57.3061	2.23806	0.119564
DGRP_879	starvation_res	M	40.8	1.98418	0.213231
DGRP_88	startle_resp	F	32.275	1.64241	0.0892076
DGRP_88	startle_resp	M	31.45	2.0446	0.192153
DGRP_88	starvation_res	F	50.9388	2.2637	0.117535
DGRP_88	starvation_res	M	69.92	2.38008	0.102984
DGRP_882	chill_coma	F	35.1553	2.63306	0.177237
DGRP_882	chill_coma	M	32.0792	2.5934	0.29585
DGRP_882	startle_resp	F	31.1	0.920692	0.0334387
DGRP_882	startle_resp	M	31.375	1.11607	0.120522
DGRP_882	starvation_res	F	89.28	2.46864	0.117611
DGRP_882	starvation_res	M	54.0408	2.1185	0.130589
DGRP_884	chill_coma	F	26.0417	1.49675	0.0211147
DGRP_884	chill_coma	M	22.9314	1.44966	0.15212
DGRP_884	startle_resp	F	35.675	1.1155	0.0730958
DGRP_884	startle_resp	M	37.35	1.20312	0.0673076
DGRP_884	starvation_res	F	50.8936	2.07712	0.0764673
DGRP_884	starvation_res	M	41.5652	1.90389	0.058201
DGRP_887	starvation_res	F	73.6667	2.82647	0.100943
DGRP_887	starvation_res	M	47.8333	2.01845	0.0775547
DGRP_890	chill_coma	F	20.62	2.0735	0.165986
DGRP_890	chill_coma	M	19.53	2.02086	0.234005
DGRP_890	startle_resp	F	34.275	1.10493	0.127957
DGRP_890	startle_resp	M	31.425	1.16061	0.205537
DGRP_890	starvation_res	F	50.2857	2.34693	0.221937
DGRP_890	starvation_res	M	38.08	1.83863	0.132127
DGRP_892	chill_coma	F	25.0316	2.09199	0.0676479
DGRP_892	chill_coma	M	24.1264	1.56515	0.0548098
DGRP_892	startle_resp	F	31.125	1.30363	0.21659
DGRP_892	startle_resp	M	28.55	1.27585	0.37494
DGRP_892	starvation_res	F	64	2.28291	0.179848
DGRP_892	starvation_res	M	38.72	1.95947	0.0708638
DGRP_894	chill_coma	F	15.0291	1.15256	0.122408
DGRP_894	chill_coma	M	15.0196	0.75774	0.0504915
DGRP_894	startle_resp	F	35.4	1.64767	0.11737
DGRP_894	startle_resp	M	35.35	1.3528	0.0167139
DGRP_894	starvation_res	F	64.16	2.37395	0.100064
DGRP_894	starvation_res	M	43.36	2.41193	0.124449
DGRP_897	chill_coma	F	37.3838	3.13935	0.0212954
DGRP_897	chill_coma	M	27.1569	2.62653	0.351083
DGRP_897	startle_resp	F	40.95	0.878702	0.0993347
DGRP_897	startle_resp	M	40.225	1.0195	0.0309523
DGRP_897	starvation_res	F	63.6735	2.46516	0.224358
DGRP_897	starvation_res	M	58.24	2.24926	0.0483949
DGRP_900	chill_coma	F	33.1887	2.77515	0.371601
DGRP_900	chill_coma	M	23.5152	1.89032	0.0719046
DGRP_900	startle_resp	F	33.05	0.976327	0.0832861
DGRP_900	startle_resp	M	33.5	0.972767	0.189039
DGRP_900	starvation_res	F	50.4	2.57771	0.237809
DGRP_900	starvation_res	M	41.8333	2.23754	0.129802
DGRP_907	chill_coma	F	22.6947	2.37386	0.043825
DGRP_907	chill_coma	M	25.3301	1.75034	0.0969457
DGRP_907	startle_resp	F	34.5385	1.85604	0.0653881
DGRP_907	startle_resp	M	34.425	1.82475	0.0143234
DGRP_907	starvation_res	F	59.52	2.46676	0.135298
DGRP_907	starvation_res	M	45.28	1.98292	0.150887
DGRP_908	chill_coma	F	21.396	1.92568	0.405774
DGRP_908	chill_coma	M	26.451	1.74104	0.0261146
DGRP_908	startle_resp	F	29.55	1.04788	0.00744392
DGRP_908	startle_resp	M	29.325	1.15359	0.0945628
DGRP_908	starvation_res	F	68.64	2.39449	0.178097
DGRP_908	starvation_res	M	54.5306	2.14773	0.140921
DGRP_91	chill_coma	F	13.3871	1.05866	0.073095
DGRP_91	chill_coma	M	13.1146	1.20783	0.00306072
DGRP_91	startle_resp	F	28.425	2.01459	0.180218
DGRP_91	startle_resp	M	21.475	2.03536	0.0984459
DGRP_91	starvation_res	F	71.36	2.22593	0.0414676
DGRP_91	starvation_res	M	49.76	2.234	0.10259
DGRP_911	chill_coma	F	13.3505	1.68778	0.308271
DGRP_911	chill_coma	M	14.466	1.2	0.0848005
DGRP_911	startle_resp	F	35.725	1.40561	0.166993
DGRP_911	startle_resp	M	36.75	1.8084	0.108848
DGRP_911	starvation_res	F	44.0816	2.29753	0.144939
DGRP_911	starvation_res	M	35.68	1.80323	0.114588
DGRP_913	chill_coma	F	13.6176	0.980736	0.0235575
DGRP_913	chill_coma	M	17.7604	1.17166	0.134962
DGRP_913	startle_resp	F	23.15	0.989047	0.0718409
DGRP_913	startle_resp	M	21.25	1.08543	0.0664344
DGRP_913	starvation_res	F	78.88	2.42546	0.0595493
DGRP_913	starvation_res	M	57.76	2.43646	0.0579756
DGRP_93	chill_coma	F	12.4348	0.953714	0.146567
DGRP_93	chill_coma	M	15.3404	0.982628	0.0664657
DGRP_93	startle_resp	F	37.35	1.57315	0.000905491
DGRP_93	startle_resp	M	39.1	1.52385	0.0989479
DGRP_93	starvation_res	F	57.12	2.32467	0.163484
DGRP_93	starvation_res	M	34.88	1.77748	0.233173

## Sheet: (c) Chill coma raw data
Line	Replicate	Sex	Phenotype
DGRP_101	1	F	9
DGRP_101	1	F	11
DGRP_101	1	F	12
DGRP_101	1	F	12
DGRP_101	1	F	12
DGRP_101	1	F	13
DGRP_101	1	F	13
DGRP_101	1	F	13
DGRP_101	1	F	13
DGRP_101	1	F	13
DGRP_101	2	F	13
DGRP_101	2	F	13
DGRP_101	1	F	14
DGRP_101	2	F	14
DGRP_101	1	F	15
DGRP_101	1	F	15
DGRP_101	2	F	15
DGRP_101	1	F	16
DGRP_101	1	F	16
DGRP_101	1	F	16
DGRP_101	2	F	16
DGRP_101	1	F	17
DGRP_101	1	F	17
DGRP_101	1	F	17
DGRP_101	2	F	17
DGRP_101	2	F	17
DGRP_101	2	F	17
DGRP_101	1	F	18
DGRP_101	1	F	18
DGRP_101	2	F	18
DGRP_101	2	F	18
DGRP_101	2	F	18
DGRP_101	2	F	18
DGRP_101	1	F	19
DGRP_101	1	F	19
DGRP_101	1	F	19
DGRP_101	1	F	19
DGRP_101	1	F	19
DGRP_101	1	F	19
DGRP_101	1	F	19
DGRP_101	1	F	19
DGRP_101	2	F	19
DGRP_101	2	F	19
DGRP_101	2	F	19
DGRP_101	2	F	19
DGRP_101	2	F	19
DGRP_101	2	F	19
DGRP_101	2	F	19
DGRP_101	2	F	19
DGRP_101	2	F	19
DGRP_101	2	F	19
DGRP_101	2	F	19
DGRP_101	1	F	20
DGRP_101	2	F	20
DGRP_101	2	F	20
DGRP_101	2	F	20
DGRP_101	2	F	20
DGRP_101	2	F	21
DGRP_101	2	F	21
DGRP_101	2	F	21
DGRP_101	2	F	21
DGRP_101	2	F	21
DGRP_101	2	F	21
DGRP_101	2	F	21
DGRP_101	2	F	21
DGRP_101	1	F	22
DGRP_101	2	F	22
DGRP_101	1	F	23
DGRP_101	2	F	23
DGRP_101	2	F	23
DGRP_101	1	F	24
DGRP_101	2	F	24
DGRP_101	2	F	24
DGRP_101	1	F	25
DGRP_101	1	F	25
DGRP_101	1	F	25
DGRP_101	1	F	25
DGRP_101	2	F	25
DGRP_101	2	F	25
DGRP_101	2	F	25
DGRP_101	2	F	25
DGRP_101	2	F	26
DGRP_101	1	F	27
DGRP_101	1	F	28
DGRP_101	1	F	28
DGRP_101	2	F	29
DGRP_101	1	F	30
DGRP_101	2	F	30
DGRP_101	1	F	31
DGRP_101	1	F	31
DGRP_101	2	F	31
DGRP_101	1	F	32
DGRP_101	1	F	33
DGRP_101	1	F	33
DGRP_101	1	F	34
DGRP_101	2	F	34
DGRP_101	1	F	37
DGRP_101	1	M	9
DGRP_101	1	M	12
DGRP_101	1	M	14
DGRP_101	1	M	15
DGRP_101	1	M	15
DGRP_101	1	M	16
DGRP_101	1	M	16
DGRP_101	1	M	16
DGRP_101	1	M	16
DGRP_101	1	M	16
DGRP_101	1	M	16
DGRP_101	1	M	16
DGRP_101	2	M	16
DGRP_101	1	M	17
DGRP_101	1	M	17
DGRP_101	1	M	17
DGRP_101	1	M	17
DGRP_101	1	M	17
DGRP_101	1	M	17
DGRP_101	1	M	17
DGRP_101	2	M	17
DGRP_101	1	M	18
DGRP_101	1	M	18
DGRP_101	1	M	18
DGRP_101	1	M	18
DGRP_101	1	M	18
DGRP_101	1	M	19
DGRP_101	1	M	19
DGRP_101	1	M	19
DGRP_101	2	M	19
DGRP_101	2	M	19
DGRP_101	2	M	19
DGRP_101	1	M	20
DGRP_101	1	M	20
DGRP_101	1	M	20
DGRP_101	1	M	20
DGRP_101	1	M	20
DGRP_101	1	M	20
DGRP_101	1	M	20
DGRP_101	2	M	20
DGRP_101	2	M	20
DGRP_101	2	M	20
DGRP_101	2	M	20
DGRP_101	2	M	20
DGRP_101	2	M	20
DGRP_101	1	M	21
DGRP_101	1	M	21
DGRP_101	1	M	21
DGRP_101	2	M	21
DGRP_101	2	M	21
DGRP_101	2	M	21
DGRP_101	1	M	22
DGRP_101	1	M	22
DGRP_101	1	M	22
DGRP_101	2	M	22
DGRP_101	2	M	22
DGRP_101	2	M	22
DGRP_101	2	M	22
DGRP_101	2	M	22
DGRP_101	2	M	22
DGRP_101	2	M	22
DGRP_101	2	M	22
DGRP_101	2	M	22
DGRP_101	1	M	23
DGRP_101	1	M	23
DGRP_101	1	M	23
DGRP_101	2	M	23
DGRP_101	2	M	24
DGRP_101	2	M	24
DGRP_101	2	M	24
DGRP_101	2	M	24
DGRP_101	2	M	24
DGRP_101	2	M	24
DGRP_101	2	M	24
DGRP_101	2	M	24
DGRP_101	1	M	25
DGRP_101	1	M	25
DGRP_101	1	M	25
DGRP_101	1	M	25
DGRP_101	1	M	25
DGRP_101	2	M	25
DGRP_101	2	M	25
DGRP_101	2	M	25
DGRP_101	2	M	25
DGRP_101	2	M	25
DGRP_101	1	M	26
DGRP_101	2	M	26
DGRP_101	2	M	26
DGRP_101	2	M	26
DGRP_101	2	M	26
DGRP_101	2	M	26
DGRP_101	2	M	26
DGRP_101	2	M	27
DGRP_101	2	M	27
DGRP_101	2	M	28
DGRP_101	1	M	29
DGRP_101	2	M	29
DGRP_101	2	M	34
DGRP_101	2	M	50
DGRP_105	1	F	8
DGRP_105	1	F	10
DGRP_105	1	F	11
DGRP_105	1	F	11
DGRP_105	1	F	11
DGRP_105	1	F	11
DGRP_105	1	F	12
DGRP_105	1	F	12
DGRP_105	1	F	12
DGRP_105	1	F	13
DGRP_105	1	F	13
DGRP_105	2	F	13
DGRP_105	2	F	13
DGRP_105	2	F	13
DGRP_105	2	F	13
DGRP_105	1	F	14
DGRP_105	1	F	14
DGRP_105	1	F	14
DGRP_105	1	F	14
DGRP_105	1	F	14
DGRP_105	1	F	14
DGRP_105	1	F	14
DGRP_105	1	F	14
DGRP_105	1	F	14
DGRP_105	1	F	14
DGRP_105	1	F	14
DGRP_105	2	F	14
DGRP_105	2	F	14
DGRP_105	2	F	14
DGRP_105	1	F	15
DGRP_105	1	F	15
DGRP_105	1	F	15
DGRP_105	1	F	15
DGRP_105	1	F	15
DGRP_105	2	F	15
DGRP_105	2	F	15
DGRP_105	2	F	15
DGRP_105	1	F	16
DGRP_105	1	F	16
DGRP_105	1	F	16
DGRP_105	1	F	16
DGRP_105	1	F	16
DGRP_105	1	F	16
DGRP_105	1	F	16
DGRP_105	1	F	16
DGRP_105	2	F	16
DGRP_105	2	F	16
DGRP_105	2	F	16
DGRP_105	2	F	16
DGRP_105	1	F	17
DGRP_105	1	F	17
DGRP_105	1	F	17
DGRP_105	1	F	17
DGRP_105	2	F	17
DGRP_105	2	F	17
DGRP_105	2	F	17
DGRP_105	2	F	17
DGRP_105	2	F	17
DGRP_105	1	F	18
DGRP_105	2	F	18
DGRP_105	2	F	18
DGRP_105	2	F	18
DGRP_105	2	F	18
DGRP_105	1	F	19
DGRP_105	1	F	19
DGRP_105	2	F	19
DGRP_105	2	F	19
DGRP_105	2	F	19
DGRP_105	2	F	19
DGRP_105	2	F	19
DGRP_105	2	F	19
DGRP_105	1	F	20
DGRP_105	1	F	20
DGRP_105	1	F	20
DGRP_105	2	F	20
DGRP_105	2	F	20
DGRP_105	2	F	20
DGRP_105	2	F	20
DGRP_105	2	F	20
DGRP_105	2	F	20
DGRP_105	2	F	21
DGRP_105	2	F	21
DGRP_105	2	F	21
DGRP_105	2	F	21
DGRP_105	2	F	21
DGRP_105	2	F	21
DGRP_105	1	F	22
DGRP_105	2	F	22
DGRP_105	2	F	22
DGRP_105	2	F	22
DGRP_105	1	F	24
DGRP_105	2	F	28
DGRP_105	2	F	29
DGRP_105	2	F	30
DGRP_105	2	F	32
DGRP_105	1	F	34
DGRP_105	1	M	10
DGRP_105	1	M	10
DGRP_105	1	M	10
DGRP_105	1	M	10
DGRP_105	1	M	11
DGRP_105	1	M	11
DGRP_105	1	M	11
DGRP_105	1	M	11
DGRP_105	1	M	11
DGRP_105	1	M	11
DGRP_105	1	M	12
DGRP_105	1	M	12
DGRP_105	1	M	12
DGRP_105	1	M	12
DGRP_105	1	M	12
DGRP_105	1	M	12
DGRP_105	1	M	12
DGRP_105	1	M	12
DGRP_105	2	M	12
DGRP_105	2	M	12
DGRP_105	2	M	12
DGRP_105	1	M	13
DGRP_105	1	M	13
DGRP_105	1	M	13
DGRP_105	1	M	13
DGRP_105	1	M	13
DGRP_105	1	M	13
DGRP_105	2	M	13
DGRP_105	2	M	13
DGRP_105	2	M	13
DGRP_105	2	M	13
DGRP_105	2	M	13
DGRP_105	1	M	14
DGRP_105	1	M	14
DGRP_105	1	M	14
DGRP_105	1	M	14
DGRP_105	1	M	14
DGRP_105	1	M	14
DGRP_105	1	M	14
DGRP_105	1	M	14
DGRP_105	1	M	14
DGRP_105	2	M	14
DGRP_105	2	M	14
DGRP_105	2	M	14
DGRP_105	1	M	15
DGRP_105	1	M	15
DGRP_105	1	M	15
DGRP_105	1	M	15
DGRP_105	2	M	15
DGRP_105	2	M	15
DGRP_105	2	M	15
DGRP_105	2	M	15
DGRP_105	2	M	15
DGRP_105	2	M	15
DGRP_105	2	M	15
DGRP_105	2	M	16
DGRP_105	2	M	16
DGRP_105	2	M	16
DGRP_105	2	M	16
DGRP_105	2	M	16
DGRP_105	2	M	16
DGRP_105	2	M	16
DGRP_105	2	M	16
DGRP_105	1	M	17
DGRP_105	1	M	17
DGRP_105	2	M	17
DGRP_105	2	M	17
DGRP_105	2	M	17
DGRP_105	1	M	18
DGRP_105	2	M	18
DGRP_105	2	M	18
DGRP_105	2	M	18
DGRP_105	2	M	18
DGRP_105	2	M	18
DGRP_105	2	M	18
DGRP_105	2	M	18
DGRP_105	1	M	19
DGRP_105	2	M	19
DGRP_105	2	M	19
DGRP_105	2	M	19
DGRP_105	2	M	19
DGRP_105	2	M	20
DGRP_105	2	M	21
DGRP_105	2	M	22
DGRP_105	1	M	23
DGRP_105	2	M	23
DGRP_105	2	M	30
DGRP_109	1	F	8
DGRP_109	1	F	9
DGRP_109	1	F	9
DGRP_109	1	F	10
DGRP_109	1	F	10
DGRP_109	1	F	11
DGRP_109	1	F	11
DGRP_109	1	F	11
DGRP_109	2	F	11
DGRP_109	1	F	12
DGRP_109	1	F	12
DGRP_109	1	F	12
DGRP_109	1	F	12
DGRP_109	1	F	12
DGRP_109	2	F	12
DGRP_109	2	F	12
DGRP_109	2	F	12
DGRP_109	2	F	12
DGRP_109	1	F	13
DGRP_109	1	F	13
DGRP_109	1	F	13
DGRP_109	1	F	13
DGRP_109	1	F	13
DGRP_109	1	F	13
DGRP_109	2	F	13
DGRP_109	2	F	13
DGRP_109	2	F	13
DGRP_109	1	F	14
DGRP_109	1	F	14
DGRP_109	1	F	14
DGRP_109	1	F	14
DGRP_109	1	F	14
DGRP_109	1	F	14
DGRP_109	1	F	14
DGRP_109	1	F	14
DGRP_109	1	F	14
DGRP_109	1	F	14
DGRP_109	2	F	14
DGRP_109	2	F	14
DGRP_109	2	F	14
DGRP_109	2	F	14
DGRP_109	2	F	14
DGRP_109	1	F	15
DGRP_109	1	F	15
DGRP_109	1	F	15
DGRP_109	1	F	15
DGRP_109	1	F	15
DGRP_109	1	F	15
DGRP_109	1	F	15
DGRP_109	1	F	15
DGRP_109	1	F	15
DGRP_109	2	F	15
DGRP_109	2	F	15
DGRP_109	2	F	15
DGRP_109	2	F	15
DGRP_109	2	F	15
DGRP_109	2	F	15
DGRP_109	2	F	15
DGRP_109	2	F	15
DGRP_109	2	F	15
DGRP_109	1	F	16
DGRP_109	1	F	16
DGRP_109	1	F	16
DGRP_109	1	F	16
DGRP_109	1	F	16
DGRP_109	1	F	16
DGRP_109	2	F	16
DGRP_109	2	F	16
DGRP_109	2	F	16
DGRP_109	2	F	16
DGRP_109	2	F	16
DGRP_109	2	F	16
DGRP_109	1	F	17
DGRP_109	2	F	17
DGRP_109	2	F	17
DGRP_109	2	F	17
DGRP_109	2	F	17
DGRP_109	2	F	17
DGRP_109	2	F	17
DGRP_109	1	F	18
DGRP_109	2	F	18
DGRP_109	2	F	18
DGRP_109	2	F	18
DGRP_109	2	F	19
DGRP_109	2	F	19
DGRP_109	2	F	19
DGRP_109	2	F	20
DGRP_109	2	F	20
DGRP_109	2	F	20
DGRP_109	2	F	21
DGRP_109	2	F	21
DGRP_109	2	F	21
DGRP_109	1	F	22
DGRP_109	1	F	24
DGRP_109	1	M	8
DGRP_109	1	M	10
DGRP_109	1	M	10
DGRP_109	1	M	11
DGRP_109	1	M	11
DGRP_109	1	M	11
DGRP_109	1	M	11
DGRP_109	1	M	12
DGRP_109	1	M	12
DGRP_109	1	M	13
DGRP_109	1	M	13
DGRP_109	1	M	13
DGRP_109	1	M	13
DGRP_109	1	M	13
DGRP_109	1	M	13
DGRP_109	1	M	13
DGRP_109	1	M	14
DGRP_109	1	M	14
DGRP_109	1	M	14
DGRP_109	1	M	14
DGRP_109	1	M	14
DGRP_109	1	M	14
DGRP_109	1	M	14
DGRP_109	1	M	14
DGRP_109	2	M	14
DGRP_109	2	M	14
DGRP_109	2	M	14
DGRP_109	2	M	14
DGRP_109	2	M	14
DGRP_109	2	M	14
DGRP_109	1	M	15
DGRP_109	1	M	15
DGRP_109	1	M	15
DGRP_109	1	M	15
DGRP_109	1	M	15
DGRP_109	1	M	15
DGRP_109	1	M	15
DGRP_109	2	M	15
DGRP_109	2	M	15
DGRP_109	2	M	15
DGRP_109	2	M	15
DGRP_109	2	M	15
DGRP_109	2	M	15
DGRP_109	1	M	16
DGRP_109	2	M	16
DGRP_109	2	M	16
DGRP_109	2	M	16
DGRP_109	2	M	16
DGRP_109	2	M	16
DGRP_109	2	M	16
DGRP_109	2	M	16
DGRP_109	2	M	16
DGRP_109	2	M	16
DGRP_109	1	M	17
DGRP_109	1	M	17
DGRP_109	1	M	17
DGRP_109	1	M	17
DGRP_109	1	M	17
DGRP_109	1	M	17
DGRP_109	1	M	17
DGRP_109	1	M	17
DGRP_109	2	M	17
DGRP_109	2	M	17
DGRP_109	2	M	17
DGRP_109	2	M	17
DGRP_109	2	M	17
DGRP_109	2	M	17
DGRP_109	2	M	17
DGRP_109	2	M	17
DGRP_109	2	M	17
DGRP_109	2	M	17
DGRP_109	1	M	18
DGRP_109	1	M	18
DGRP_109	1	M	18
DGRP_109	1	M	18
DGRP_109	2	M	18
DGRP_109	2	M	18
DGRP_109	2	M	18
DGRP_109	2	M	18
DGRP_109	1	M	19
DGRP_109	1	M	19
DGRP_109	2	M	19
DGRP_109	2	M	19
DGRP_109	2	M	19
DGRP_109	2	M	19
DGRP_109	2	M	19
DGRP_109	2	M	20
DGRP_109	2	M	20
DGRP_109	2	M	20
DGRP_109	2	M	20
DGRP_109	1	M	22
DGRP_109	2	M	22
DGRP_109	2	M	22
DGRP_109	1	M	23
DGRP_109	2	M	23
DGRP_109	2	M	24
DGRP_109	2	M	24
DGRP_109	2	M	25
DGRP_129	1	F	11
DGRP_129	1	F	12
DGRP_129	1	F	12
DGRP_129	1	F	12
DGRP_129	1	F	12
DGRP_129	1	F	13
DGRP_129	1	F	13
DGRP_129	1	F	13
DGRP_129	1	F	13
DGRP_129	1	F	13
DGRP_129	1	F	13
DGRP_129	1	F	13
DGRP_129	1	F	14
DGRP_129	1	F	14
DGRP_129	1	F	15
DGRP_129	1	F	16
DGRP_129	1	F	16
DGRP_129	1	F	16
DGRP_129	1	F	16
DGRP_129	1	F	16
DGRP_129	1	F	16
DGRP_129	1	F	16
DGRP_129	1	F	16
DGRP_129	1	F	16
DGRP_129	2	F	16
DGRP_129	2	F	16
DGRP_129	2	F	16
DGRP_129	2	F	16
DGRP_129	2	F	16
DGRP_129	1	F	17
DGRP_129	1	F	17
DGRP_129	1	F	17
DGRP_129	1	F	17
DGRP_129	1	F	17
DGRP_129	2	F	17
DGRP_129	2	F	17
DGRP_129	2	F	17
DGRP_129	2	F	17
DGRP_129	2	F	17
DGRP_129	2	F	17
DGRP_129	2	F	17
DGRP_129	1	F	18
DGRP_129	1	F	18
DGRP_129	1	F	18
DGRP_129	1	F	18
DGRP_129	1	F	18
DGRP_129	1	F	18
DGRP_129	1	F	18
DGRP_129	2	F	18
DGRP_129	2	F	18
DGRP_129	2	F	18
DGRP_129	2	F	18
DGRP_129	2	F	18
DGRP_129	1	F	19
DGRP_129	1	F	19
DGRP_129	2	F	19
DGRP_129	2	F	19
DGRP_129	2	F	19
DGRP_129	2	F	19
DGRP_129	2	F	19
DGRP_129	1	F	20
DGRP_129	1	F	20
DGRP_129	2	F	20
DGRP_129	2	F	20
DGRP_129	2	F	20
DGRP_129	2	F	20
DGRP_129	1	F	21
DGRP_129	1	F	21
DGRP_129	2	F	21
DGRP_129	2	F	21
DGRP_129	2	F	21
DGRP_129	2	F	21
DGRP_129	2	F	21
DGRP_129	1	F	22
DGRP_129	1	F	22
DGRP_129	1	F	22
DGRP_129	1	F	22
DGRP_129	2	F	22
DGRP_129	2	F	22
DGRP_129	2	F	22
DGRP_129	2	F	22
DGRP_129	2	F	22
DGRP_129	2	F	22
DGRP_129	2	F	22
DGRP_129	2	F	23
DGRP_129	2	F	23
DGRP_129	2	F	23
DGRP_129	2	F	25
DGRP_129	1	F	26
DGRP_129	2	F	26
DGRP_129	2	F	27
DGRP_129	2	F	27
DGRP_129	2	F	29
DGRP_129	1	F	34
DGRP_129	2	F	36
DGRP_129	1	F	40
DGRP_129	2	F	47
DGRP_129	2	F	51
DGRP_129	1	M	11
DGRP_129	1	M	13
DGRP_129	1	M	14
DGRP_129	1	M	14
DGRP_129	1	M	14
DGRP_129	2	M	14
DGRP_129	1	M	15
DGRP_129	1	M	15
DGRP_129	1	M	15
DGRP_129	1	M	16
DGRP_129	1	M	16
DGRP_129	1	M	16
DGRP_129	1	M	16
DGRP_129	1	M	16
DGRP_129	1	M	16
DGRP_129	2	M	16
DGRP_129	2	M	16
DGRP_129	1	M	17
DGRP_129	1	M	17
DGRP_129	1	M	17
DGRP_129	1	M	17
DGRP_129	1	M	17
DGRP_129	1	M	17
DGRP_129	1	M	17
DGRP_129	1	M	17
DGRP_129	1	M	17
DGRP_129	1	M	17
DGRP_129	2	M	17
DGRP_129	2	M	17
DGRP_129	2	M	17
DGRP_129	2	M	17
DGRP_129	1	M	18
DGRP_129	1	M	18
DGRP_129	1	M	18
DGRP_129	1	M	18
DGRP_129	1	M	18
DGRP_129	1	M	18
DGRP_129	1	M	18
DGRP_129	1	M	18
DGRP_129	2	M	18
DGRP_129	2	M	18
DGRP_129	1	M	19
DGRP_129	1	M	19
DGRP_129	1	M	19
DGRP_129	1	M	19
DGRP_129	1	M	19
DGRP_129	2	M	19
DGRP_129	1	M	20
DGRP_129	1	M	20
DGRP_129	1	M	20
DGRP_129	1	M	20
DGRP_129	1	M	20
DGRP_129	1	M	20
DGRP_129	2	M	20
DGRP_129	2	M	20
DGRP_129	2	M	20
DGRP_129	1	M	21
DGRP_129	2	M	21
DGRP_129	2	M	21
DGRP_129	2	M	21
DGRP_129	2	M	21
DGRP_129	2	M	21
DGRP_129	2	M	21
DGRP_129	1	M	22
DGRP_129	1	M	22
DGRP_129	1	M	22
DGRP_129	1	M	22
DGRP_129	2	M	22
DGRP_129	2	M	22
DGRP_129	2	M	22
DGRP_129	2	M	22
DGRP_129	2	M	23
DGRP_129	2	M	23
DGRP_129	2	M	23
DGRP_129	2	M	23
DGRP_129	2	M	23
DGRP_129	2	M	24
DGRP_129	2	M	24
DGRP_129	2	M	24
DGRP_129	2	M	24
DGRP_129	2	M	24
DGRP_129	2	M	24
DGRP_129	2	M	24
DGRP_129	2	M	25
DGRP_129	2	M	25
DGRP_129	2	M	25
DGRP_129	2	M	25
DGRP_129	2	M	25
DGRP_129	2	M	25
DGRP_129	2	M	26
DGRP_129	2	M	28
DGRP_129	2	M	29
DGRP_129	2	M	29
DGRP_129	2	M	30
DGRP_129	2	M	30
DGRP_129	2	M	33
DGRP_129	2	M	42
DGRP_136	1	F	10
DGRP_136	1	F	11
DGRP_136	1	F	12
DGRP_136	2	F	12
DGRP_136	2	F	12
DGRP_136	2	F	12
DGRP_136	2	F	12
DGRP_136	1	F	13
DGRP_136	1	F	13
DGRP_136	2	F	13
DGRP_136	2	F	13
DGRP_136	2	F	13
DGRP_136	2	F	13
DGRP_136	2	F	13
DGRP_136	2	F	13
DGRP_136	2	F	13
DGRP_136	1	F	14
DGRP_136	1	F	14
DGRP_136	1	F	14
DGRP_136	1	F	14
DGRP_136	1	F	14
DGRP_136	1	F	14
DGRP_136	1	F	14
DGRP_136	2	F	14
DGRP_136	2	F	14
DGRP_136	2	F	14
DGRP_136	2	F	14
DGRP_136	2	F	14
DGRP_136	2	F	14
DGRP_136	1	F	15
DGRP_136	1	F	15
DGRP_136	1	F	15
DGRP_136	1	F	15
DGRP_136	1	F	15
DGRP_136	1	F	15
DGRP_136	2	F	15
DGRP_136	2	F	15
DGRP_136	2	F	15
DGRP_136	2	F	15
DGRP_136	2	F	15
DGRP_136	2	F	15
DGRP_136	2	F	15
DGRP_136	1	F	16
DGRP_136	1	F	16
DGRP_136	1	F	16
DGRP_136	1	F	16
DGRP_136	2	F	16
DGRP_136	2	F	16
DGRP_136	2	F	16
DGRP_136	2	F	16
DGRP_136	1	F	17
DGRP_136	1	F	17
DGRP_136	1	F	17
DGRP_136	1	F	17
DGRP_136	2	F	17
DGRP_136	2	F	17
DGRP_136	2	F	17
DGRP_136	2	F	17
DGRP_136	2	F	17
DGRP_136	2	F	17
DGRP_136	2	F	17
DGRP_136	1	F	18
DGRP_136	1	F	18
DGRP_136	1	F	18
DGRP_136	1	F	18
DGRP_136	1	F	18
DGRP_136	1	F	18
DGRP_136	1	F	18
DGRP_136	2	F	18
DGRP_136	2	F	18
DGRP_136	2	F	18
DGRP_136	1	F	19
DGRP_136	1	F	19
DGRP_136	1	F	19
DGRP_136	2	F	19
DGRP_136	2	F	19
DGRP_136	2	F	19
DGRP_136	2	F	19
DGRP_136	2	F	19
DGRP_136	1	F	20
DGRP_136	1	F	20
DGRP_136	1	F	20
DGRP_136	1	F	20
DGRP_136	2	F	20
DGRP_136	2	F	20
DGRP_136	2	F	20
DGRP_136	1	F	21
DGRP_136	1	F	21
DGRP_136	1	F	21
DGRP_136	1	F	21
DGRP_136	2	F	21
DGRP_136	1	F	22
DGRP_136	1	F	22
DGRP_136	1	F	22
DGRP_136	2	F	22
DGRP_136	2	F	22
DGRP_136	2	F	22
DGRP_136	1	F	23
DGRP_136	1	F	23
DGRP_136	2	M	10
DGRP_136	2	M	11
DGRP_136	1	M	12
DGRP_136	1	M	12
DGRP_136	1	M	13
DGRP_136	2	M	13
DGRP_136	1	M	14
DGRP_136	1	M	14
DGRP_136	1	M	14
DGRP_136	1	M	14
DGRP_136	1	M	14
DGRP_136	2	M	14
DGRP_136	2	M	14
DGRP_136	1	M	15
DGRP_136	1	M	15
DGRP_136	1	M	15
DGRP_136	1	M	15
DGRP_136	1	M	15
DGRP_136	1	M	15
DGRP_136	1	M	15
DGRP_136	2	M	15
DGRP_136	2	M	15
DGRP_136	2	M	15
DGRP_136	2	M	15
DGRP_136	1	M	16
DGRP_136	1	M	16
DGRP_136	1	M	16
DGRP_136	1	M	16
DGRP_136	1	M	16
DGRP_136	1	M	16
DGRP_136	2	M	16
DGRP_136	2	M	16
DGRP_136	2	M	16
DGRP_136	2	M	16
DGRP_136	2	M	16
DGRP_136	2	M	16
DGRP_136	2	M	16
DGRP_136	2	M	16
DGRP_136	2	M	16
DGRP_136	2	M	16
DGRP_136	1	M	17
DGRP_136	1	M	17
DGRP_136	1	M	17
DGRP_136	1	M	17
DGRP_136	1	M	17
DGRP_136	1	M	17
DGRP_136	2	M	17
DGRP_136	2	M	17
DGRP_136	2	M	17
DGRP_136	1	M	18
DGRP_136	1	M	18
DGRP_136	1	M	18
DGRP_136	1	M	18
DGRP_136	1	M	18
DGRP_136	1	M	18
DGRP_136	1	M	18
DGRP_136	1	M	18
DGRP_136	1	M	18
DGRP_136	2	M	18
DGRP_136	2	M	18
DGRP_136	2	M	18
DGRP_136	2	M	18
DGRP_136	1	M	19
DGRP_136	1	M	19
DGRP_136	1	M	19
DGRP_136	1	M	19
DGRP_136	1	M	19
DGRP_136	2	M	19
DGRP_136	2	M	19
DGRP_136	2	M	19
DGRP_136	2	M	19
DGRP_136	2	M	19
DGRP_136	2	M	19
DGRP_136	2	M	19
DGRP_136	2	M	19
DGRP_136	2	M	19
DGRP_136	2	M	19
DGRP_136	2	M	20
DGRP_136	2	M	20
DGRP_136	2	M	20
DGRP_136	2	M	20
DGRP_136	2	M	20
DGRP_136	2	M	20
DGRP_136	1	M	21
DGRP_136	1	M	21
DGRP_136	2	M	21
DGRP_136	2	M	21
DGRP_136	2	M	21
DGRP_136	1	M	22
DGRP_136	1	M	22
DGRP_136	1	M	22
DGRP_136	2	M	22
DGRP_136	2	M	22
DGRP_136	2	M	22
DGRP_136	2	M	23
DGRP_136	2	M	24
DGRP_136	1	M	28
DGRP_136	2	M	28
DGRP_136	1	M	32
DGRP_138	2	F	9
DGRP_138	1	F	11
DGRP_138	2	F	11
DGRP_138	2	F	11
DGRP_138	2	F	12
DGRP_138	2	F	13
DGRP_138	2	F	13
DGRP_138	2	F	13
DGRP_138	1	F	14
DGRP_138	1	F	14
DGRP_138	1	F	14
DGRP_138	2	F	14
DGRP_138	2	F	14
DGRP_138	2	F	14
DGRP_138	2	F	14
DGRP_138	1	F	15
DGRP_138	1	F	15
DGRP_138	1	F	15
DGRP_138	1	F	15
DGRP_138	1	F	15
DGRP_138	2	F	15
DGRP_138	2	F	15
DGRP_138	2	F	15
DGRP_138	2	F	15
DGRP_138	2	F	15
DGRP_138	2	F	15
DGRP_138	2	F	15
DGRP_138	2	F	15
DGRP_138	2	F	15
DGRP_138	2	F	15
DGRP_138	1	F	16
DGRP_138	1	F	16
DGRP_138	1	F	16
DGRP_138	1	F	17
DGRP_138	1	F	17
DGRP_138	1	F	17
DGRP_138	1	F	17
DGRP_138	1	F	17
DGRP_138	1	F	17
DGRP_138	2	F	17
DGRP_138	2	F	17
DGRP_138	2	F	17
DGRP_138	2	F	17
DGRP_138	2	F	17
DGRP_138	1	F	18
DGRP_138	1	F	18
DGRP_138	1	F	18
DGRP_138	1	F	18
DGRP_138	1	F	18
DGRP_138	1	F	18
DGRP_138	1	F	18
DGRP_138	2	F	18
DGRP_138	2	F	18
DGRP_138	2	F	18
DGRP_138	2	F	18
DGRP_138	2	F	18
DGRP_138	2	F	18
DGRP_138	2	F	18
DGRP_138	2	F	18
DGRP_138	2	F	18
DGRP_138	1	F	19
DGRP_138	1	F	19
DGRP_138	1	F	19
DGRP_138	1	F	19
DGRP_138	1	F	19
DGRP_138	1	F	19
DGRP_138	1	F	19
DGRP_138	2	F	19
DGRP_138	2	F	19
DGRP_138	2	F	19
DGRP_138	2	F	19
DGRP_138	2	F	19
DGRP_138	2	F	19
DGRP_138	2	F	19
DGRP_138	1	F	20
DGRP_138	1	F	20
DGRP_138	1	F	20
DGRP_138	1	F	20
DGRP_138	1	F	20
DGRP_138	1	F	20
DGRP_138	1	F	21
DGRP_138	1	F	21
DGRP_138	2	F	21
DGRP_138	1	F	22
DGRP_138	2	F	22
DGRP_138	2	F	23
DGRP_138	1	F	25
DGRP_138	2	F	25
DGRP_138	1	F	26
DGRP_138	2	F	26
DGRP_138	1	F	27
DGRP_138	2	F	27
DGRP_138	1	F	28
DGRP_138	1	F	28
DGRP_138	1	F	30
DGRP_138	1	F	31
DGRP_138	1	F	57
DGRP_138	2	M	12
DGRP_138	2	M	12
DGRP_138	2	M	12
DGRP_138	2	M	13
DGRP_138	2	M	13
DGRP_138	2	M	13
DGRP_138	1	M	14
DGRP_138	2	M	14
DGRP_138	2	M	14
DGRP_138	1	M	15
DGRP_138	1	M	15
DGRP_138	1	M	15
DGRP_138	1	M	15
DGRP_138	1	M	15
DGRP_138	2	M	15
DGRP_138	2	M	15
DGRP_138	2	M	15
DGRP_138	2	M	15
DGRP_138	1	M	16
DGRP_138	1	M	16
DGRP_138	1	M	16
DGRP_138	1	M	16
DGRP_138	2	M	16
DGRP_138	2	M	16
DGRP_138	2	M	16
DGRP_138	2	M	16
DGRP_138	1	M	17
DGRP_138	1	M	17
DGRP_138	1	M	17
DGRP_138	1	M	17
DGRP_138	1	M	17
DGRP_138	1	M	17
DGRP_138	1	M	17
DGRP_138	1	M	17
DGRP_138	2	M	17
DGRP_138	2	M	17
DGRP_138	2	M	17
DGRP_138	2	M	17
DGRP_138	2	M	17
DGRP_138	2	M	17
DGRP_138	2	M	17
DGRP_138	2	M	17
DGRP_138	1	M	18
DGRP_138	1	M	18
DGRP_138	1	M	18
DGRP_138	1	M	18
DGRP_138	1	M	18
DGRP_138	1	M	18
DGRP_138	1	M	18
DGRP_138	1	M	18
DGRP_138	1	M	18
DGRP_138	1	M	18
DGRP_138	1	M	18
DGRP_138	1	M	18
DGRP_138	2	M	18
DGRP_138	2	M	18
DGRP_138	2	M	18
DGRP_138	2	M	18
DGRP_138	2	M	18
DGRP_138	2	M	18
DGRP_138	2	M	18
DGRP_138	2	M	18
DGRP_138	2	M	18
DGRP_138	1	M	19
DGRP_138	1	M	19
DGRP_138	1	M	19
DGRP_138	1	M	19
DGRP_138	2	M	19
DGRP_138	2	M	19
DGRP_138	2	M	19
DGRP_138	2	M	19
DGRP_138	2	M	19
DGRP_138	2	M	19
DGRP_138	1	M	20
DGRP_138	1	M	20
DGRP_138	1	M	20
DGRP_138	1	M	20
DGRP_138	1	M	20
DGRP_138	1	M	20
DGRP_138	1	M	20
DGRP_138	2	M	20
DGRP_138	2	M	20
DGRP_138	1	M	21
DGRP_138	1	M	21
DGRP_138	2	M	22
DGRP_138	2	M	22
DGRP_138	2	M	22
DGRP_138	2	M	22
DGRP_138	2	M	23
DGRP_138	1	M	24
DGRP_138	1	M	25
DGRP_138	1	M	27
DGRP_138	1	M	27
DGRP_138	2	M	28
DGRP_138	1	M	32
DGRP_138	2	M	34
DGRP_138	2	M	37
DGRP_138	1	M	41
DGRP_142	1	F	6
DGRP_142	1	F	6
DGRP_142	1	F	7
DGRP_142	2	F	7
DGRP_142	1	F	8
DGRP_142	1	F	8
DGRP_142	1	F	8
DGRP_142	1	F	8
DGRP_142	1	F	8
DGRP_142	1	F	8
DGRP_142	1	F	9
DGRP_142	1	F	9
DGRP_142	1	F	9
DGRP_142	1	F	9
DGRP_142	1	F	9
DGRP_142	1	F	9
DGRP_142	1	F	9
DGRP_142	1	F	9
DGRP_142	1	F	9
DGRP_142	1	F	9
DGRP_142	1	F	9
DGRP_142	1	F	9
DGRP_142	1	F	9
DGRP_142	1	F	9
DGRP_142	1	F	9
DGRP_142	1	F	9
DGRP_142	2	F	9
DGRP_142	1	F	10
DGRP_142	1	F	10
DGRP_142	1	F	10
DGRP_142	1	F	10
DGRP_142	1	F	10
DGRP_142	1	F	10
DGRP_142	1	F	10
DGRP_142	1	F	10
DGRP_142	1	F	10
DGRP_142	2	F	10
DGRP_142	1	F	11
DGRP_142	1	F	11
DGRP_142	1	F	11
DGRP_142	1	F	11
DGRP_142	1	F	11
DGRP_142	1	F	11
DGRP_142	2	F	11
DGRP_142	2	F	11
DGRP_142	2	F	11
DGRP_142	2	F	11
DGRP_142	2	F	11
DGRP_142	2	F	11
DGRP_142	1	F	12
DGRP_142	1	F	12
DGRP_142	1	F	12
DGRP_142	1	F	12
DGRP_142	2	F	12
DGRP_142	2	F	12
DGRP_142	2	F	12
DGRP_142	2	F	12
DGRP_142	2	F	12
DGRP_142	2	F	12
DGRP_142	1	F	13
DGRP_142	1	F	13
DGRP_142	2	F	13
DGRP_142	2	F	13
DGRP_142	2	F	13
DGRP_142	2	F	13
DGRP_142	2	F	13
DGRP_142	2	F	13
DGRP_142	2	F	13
DGRP_142	2	F	13
DGRP_142	2	F	13
DGRP_142	2	F	13
DGRP_142	2	F	13
DGRP_142	2	F	13
DGRP_142	2	F	14
DGRP_142	2	F	14
DGRP_142	2	F	14
DGRP_142	2	F	14
DGRP_142	2	F	14
DGRP_142	2	F	14
DGRP_142	2	F	14
DGRP_142	2	F	14
DGRP_142	2	F	14
DGRP_142	2	F	14
DGRP_142	2	F	14
DGRP_142	2	F	14
DGRP_142	2	F	15
DGRP_142	2	F	15
DGRP_142	2	F	15
DGRP_142	2	F	15
DGRP_142	2	F	15
DGRP_142	2	F	15
DGRP_142	1	F	16
DGRP_142	2	F	16
DGRP_142	1	F	18
DGRP_142	2	F	19
DGRP_142	2	F	19
DGRP_142	2	F	21
DGRP_142	2	F	25
DGRP_142	1	M	8
DGRP_142	1	M	8
DGRP_142	1	M	8
DGRP_142	1	M	9
DGRP_142	1	M	9
DGRP_142	1	M	9
DGRP_142	1	M	9
DGRP_142	1	M	9
DGRP_142	1	M	9
DGRP_142	1	M	9
DGRP_142	1	M	9
DGRP_142	1	M	9
DGRP_142	1	M	9
DGRP_142	2	M	9
DGRP_142	1	M	10
DGRP_142	1	M	10
DGRP_142	1	M	10
DGRP_142	1	M	10
DGRP_142	1	M	10
DGRP_142	1	M	10
DGRP_142	1	M	10
DGRP_142	1	M	10
DGRP_142	1	M	10
DGRP_142	1	M	11
DGRP_142	1	M	11
DGRP_142	1	M	11
DGRP_142	1	M	11
DGRP_142	1	M	11
DGRP_142	1	M	11
DGRP_142	1	M	11
DGRP_142	1	M	11
DGRP_142	2	M	11
DGRP_142	1	M	12
DGRP_142	1	M	12
DGRP_142	1	M	12
DGRP_142	1	M	12
DGRP_142	1	M	12
DGRP_142	2	M	12
DGRP_142	2	M	12
DGRP_142	2	M	12
DGRP_142	2	M	12
DGRP_142	2	M	12
DGRP_142	2	M	12
DGRP_142	2	M	12
DGRP_142	2	M	12
DGRP_142	1	M	13
DGRP_142	1	M	13
DGRP_142	1	M	13
DGRP_142	1	M	13
DGRP_142	2	M	13
DGRP_142	2	M	13
DGRP_142	2	M	13
DGRP_142	2	M	13
DGRP_142	2	M	13
DGRP_142	2	M	13
DGRP_142	1	M	14
DGRP_142	1	M	14
DGRP_142	2	M	14
DGRP_142	2	M	14
DGRP_142	2	M	14
DGRP_142	2	M	14
DGRP_142	2	M	14
DGRP_142	2	M	14
DGRP_142	2	M	14
DGRP_142	2	M	14
DGRP_142	2	M	14
DGRP_142	2	M	14
DGRP_142	2	M	14
DGRP_142	2	M	14
DGRP_142	1	M	15
DGRP_142	1	M	15
DGRP_142	2	M	15
DGRP_142	2	M	15
DGRP_142	2	M	15
DGRP_142	2	M	15
DGRP_142	2	M	15
DGRP_142	2	M	15
DGRP_142	2	M	15
DGRP_142	2	M	15
DGRP_142	2	M	15
DGRP_142	2	M	15
DGRP_142	2	M	15
DGRP_142	2	M	15
DGRP_142	2	M	16
DGRP_142	2	M	16
DGRP_142	2	M	16
DGRP_142	2	M	16
DGRP_142	2	M	16
DGRP_142	2	M	16
DGRP_142	2	M	16
DGRP_142	2	M	17
DGRP_142	2	M	17
DGRP_142	2	M	17
DGRP_149	2	F	7
DGRP_149	2	F	8
DGRP_149	2	F	9
DGRP_149	2	F	9
DGRP_149	1	F	10
DGRP_149	2	F	10
DGRP_149	1	F	11
DGRP_149	1	F	12
DGRP_149	1	F	12
DGRP_149	1	F	12
DGRP_149	2	F	12
DGRP_149	2	F	12
DGRP_149	2	F	12
DGRP_149	2	F	12
DGRP_149	2	F	12
DGRP_149	2	F	12
DGRP_149	2	F	12
DGRP_149	1	F	13
DGRP_149	1	F	13
DGRP_149	2	F	13
DGRP_149	1	F	14
DGRP_149	1	F	14
DGRP_149	1	F	14
DGRP_149	1	F	14
DGRP_149	1	F	14
DGRP_149	2	F	14
DGRP_149	2	F	14
DGRP_149	1	F	15
DGRP_149	1	F	15
DGRP_149	1	F	15
DGRP_149	1	F	15
DGRP_149	1	F	15
DGRP_149	2	F	15
DGRP_149	2	F	15
DGRP_149	2	F	15
DGRP_149	1	F	16
DGRP_149	1	F	16
DGRP_149	1	F	16
DGRP_149	1	F	16
DGRP_149	1	F	16
DGRP_149	1	F	16
DGRP_149	1	F	16
DGRP_149	1	F	16
DGRP_149	1	F	16
DGRP_149	2	F	16
DGRP_149	2	F	16
DGRP_149	2	F	16
DGRP_149	2	F	16
DGRP_149	2	F	16
DGRP_149	2	F	16
DGRP_149	1	F	17
DGRP_149	1	F	17
DGRP_149	1	F	17
DGRP_149	2	F	17
DGRP_149	2	F	17
DGRP_149	2	F	17
DGRP_149	1	F	18
DGRP_149	1	F	18
DGRP_149	1	F	18
DGRP_149	2	F	18
DGRP_149	2	F	18
DGRP_149	2	F	18
DGRP_149	2	F	18
DGRP_149	1	F	19
DGRP_149	1	F	19
DGRP_149	1	F	19
DGRP_149	2	F	19
DGRP_149	2	F	19
DGRP_149	2	F	19
DGRP_149	2	F	19
DGRP_149	1	F	20
DGRP_149	1	F	20
DGRP_149	1	F	20
DGRP_149	1	F	20
DGRP_149	2	F	20
DGRP_149	2	F	20
DGRP_149	2	F	20
DGRP_149	2	F	20
DGRP_149	1	F	21
DGRP_149	1	F	21
DGRP_149	1	F	21
DGRP_149	1	F	21
DGRP_149	1	F	21
DGRP_149	1	F	21
DGRP_149	2	F	21
DGRP_149	1	F	22
DGRP_149	1	F	22
DGRP_149	2	F	22
DGRP_149	2	F	22
DGRP_149	2	F	22
DGRP_149	2	F	22
DGRP_149	1	F	23
DGRP_149	2	F	24
DGRP_149	1	F	25
DGRP_149	1	F	26
DGRP_149	2	F	26
DGRP_149	2	F	28
DGRP_149	2	F	29
DGRP_149	2	F	29
DGRP_149	2	M	9
DGRP_149	2	M	9
DGRP_149	2	M	10
DGRP_149	2	M	10
DGRP_149	1	M	11
DGRP_149	1	M	11
DGRP_149	1	M	11
DGRP_149	2	M	11
DGRP_149	2	M	11
DGRP_149	2	M	11
DGRP_149	2	M	11
DGRP_149	1	M	12
DGRP_149	1	M	12
DGRP_149	1	M	12
DGRP_149	1	M	12
DGRP_149	1	M	12
DGRP_149	1	M	12
DGRP_149	1	M	12
DGRP_149	1	M	12
DGRP_149	2	M	12
DGRP_149	2	M	12
DGRP_149	2	M	12
DGRP_149	2	M	12
DGRP_149	2	M	12
DGRP_149	2	M	12
DGRP_149	1	M	13
DGRP_149	1	M	13
DGRP_149	1	M	13
DGRP_149	2	M	13
DGRP_149	2	M	13
DGRP_149	2	M	13
DGRP_149	2	M	13
DGRP_149	2	M	13
DGRP_149	1	M	14
DGRP_149	1	M	14
DGRP_149	1	M	14
DGRP_149	1	M	14
DGRP_149	1	M	14
DGRP_149	1	M	14
DGRP_149	2	M	14
DGRP_149	2	M	14
DGRP_149	2	M	14
DGRP_149	2	M	14
DGRP_149	2	M	14
DGRP_149	1	M	15
DGRP_149	1	M	15
DGRP_149	1	M	15
DGRP_149	1	M	15
DGRP_149	1	M	15
DGRP_149	1	M	15
DGRP_149	2	M	15
DGRP_149	2	M	15
DGRP_149	2	M	15
DGRP_149	2	M	15
DGRP_149	2	M	15
DGRP_149	2	M	15
DGRP_149	2	M	15
DGRP_149	2	M	15
DGRP_149	2	M	15
DGRP_149	2	M	15
DGRP_149	2	M	15
DGRP_149	1	M	16
DGRP_149	2	M	16
DGRP_149	2	M	16
DGRP_149	2	M	16
DGRP_149	2	M	16
DGRP_149	2	M	16
DGRP_149	2	M	16
DGRP_149	1	M	17
DGRP_149	1	M	17
DGRP_149	1	M	17
DGRP_149	1	M	17
DGRP_149	1	M	17
DGRP_149	2	M	17
DGRP_149	2	M	17
DGRP_149	1	M	18
DGRP_149	1	M	18
DGRP_149	2	M	18
DGRP_149	1	M	19
DGRP_149	1	M	19
DGRP_149	2	M	19
DGRP_149	2	M	19
DGRP_149	1	M	20
DGRP_149	1	M	20
DGRP_149	1	M	20
DGRP_149	1	M	20
DGRP_149	2	M	20
DGRP_149	2	M	20
DGRP_149	1	M	21
DGRP_149	1	M	21
DGRP_149	1	M	21
DGRP_149	1	M	22
DGRP_149	2	M	22
DGRP_149	1	M	23
DGRP_149	2	M	23
DGRP_149	1	M	24
DGRP_149	1	M	24
DGRP_153	1	F	10
DGRP_153	1	F	10
DGRP_153	1	F	10
DGRP_153	1	F	11
DGRP_153	1	F	11
DGRP_153	1	F	11
DGRP_153	2	F	11
DGRP_153	1	F	12
DGRP_153	1	F	12
DGRP_153	1	F	12
DGRP_153	1	F	12
DGRP_153	1	F	12
DGRP_153	1	F	12
DGRP_153	2	F	12
DGRP_153	2	F	12
DGRP_153	1	F	13
DGRP_153	1	F	13
DGRP_153	1	F	13
DGRP_153	1	F	13
DGRP_153	1	F	13
DGRP_153	1	F	13
DGRP_153	1	F	13
DGRP_153	1	F	13
DGRP_153	1	F	13
DGRP_153	2	F	13
DGRP_153	2	F	13
DGRP_153	2	F	13
DGRP_153	2	F	13
DGRP_153	2	F	13
DGRP_153	2	F	13
DGRP_153	2	F	13
DGRP_153	1	F	14
DGRP_153	1	F	14
DGRP_153	1	F	14
DGRP_153	1	F	14
DGRP_153	1	F	14
DGRP_153	1	F	14
DGRP_153	2	F	14
DGRP_153	2	F	14
DGRP_153	2	F	14
DGRP_153	2	F	14
DGRP_153	2	F	14
DGRP_153	2	F	14
DGRP_153	2	F	14
DGRP_153	2	F	14
DGRP_153	2	F	14
DGRP_153	2	F	14
DGRP_153	2	F	14
DGRP_153	2	F	14
DGRP_153	1	F	15
DGRP_153	1	F	15
DGRP_153	1	F	15
DGRP_153	1	F	15
DGRP_153	1	F	15
DGRP_153	1	F	15
DGRP_153	1	F	15
DGRP_153	1	F	15
DGRP_153	1	F	15
DGRP_153	1	F	15
DGRP_153	1	F	15
DGRP_153	1	F	15
DGRP_153	1	F	15
DGRP_153	1	F	15
DGRP_153	2	F	15
DGRP_153	2	F	15
DGRP_153	2	F	15
DGRP_153	2	F	15
DGRP_153	2	F	15
DGRP_153	2	F	15
DGRP_153	2	F	15
DGRP_153	2	F	15
DGRP_153	2	F	15
DGRP_153	2	F	15
DGRP_153	1	F	16
DGRP_153	2	F	16
DGRP_153	2	F	16
DGRP_153	2	F	16
DGRP_153	2	F	16
DGRP_153	2	F	16
DGRP_153	1	F	17
DGRP_153	1	F	17
DGRP_153	2	F	17
DGRP_153	2	F	17
DGRP_153	2	F	17
DGRP_153	2	F	17
DGRP_153	1	F	18
DGRP_153	1	F	18
DGRP_153	2	F	18
DGRP_153	2	F	18
DGRP_153	2	F	18
DGRP_153	2	F	18
DGRP_153	2	F	18
DGRP_153	2	F	21
DGRP_153	1	F	22
DGRP_153	2	F	26
DGRP_153	2	F	30
DGRP_153	2	F	31
DGRP_153	1	F	32
DGRP_153	1	F	35
DGRP_153	1	M	13
DGRP_153	1	M	13
DGRP_153	1	M	13
DGRP_153	1	M	13
DGRP_153	2	M	13
DGRP_153	2	M	13
DGRP_153	2	M	13
DGRP_153	1	M	14
DGRP_153	1	M	14
DGRP_153	1	M	14
DGRP_153	1	M	14
DGRP_153	2	M	14
DGRP_153	2	M	14
DGRP_153	2	M	14
DGRP_153	2	M	14
DGRP_153	1	M	15
DGRP_153	1	M	15
DGRP_153	1	M	15
DGRP_153	1	M	15
DGRP_153	2	M	15
DGRP_153	2	M	15
DGRP_153	2	M	15
DGRP_153	2	M	15
DGRP_153	2	M	15
DGRP_153	2	M	15
DGRP_153	2	M	15
DGRP_153	2	M	15
DGRP_153	2	M	15
DGRP_153	2	M	15
DGRP_153	2	M	15
DGRP_153	2	M	15
DGRP_153	1	M	16
DGRP_153	1	M	16
DGRP_153	1	M	16
DGRP_153	1	M	16
DGRP_153	1	M	16
DGRP_153	1	M	16
DGRP_153	1	M	16
DGRP_153	1	M	16
DGRP_153	1	M	16
DGRP_153	1	M	16
DGRP_153	2	M	16
DGRP_153	2	M	16
DGRP_153	2	M	16
DGRP_153	2	M	16
DGRP_153	2	M	16
DGRP_153	2	M	16
DGRP_153	2	M	16
DGRP_153	2	M	16
DGRP_153	2	M	16
DGRP_153	2	M	16
DGRP_153	1	M	17
DGRP_153	1	M	17
DGRP_153	1	M	17
DGRP_153	1	M	17
DGRP_153	2	M	17
DGRP_153	1	M	18
DGRP_153	1	M	18
DGRP_153	1	M	18
DGRP_153	1	M	18
DGRP_153	1	M	18
DGRP_153	1	M	18
DGRP_153	2	M	18
DGRP_153	2	M	18
DGRP_153	2	M	18
DGRP_153	1	M	19
DGRP_153	1	M	19
DGRP_153	2	M	19
DGRP_153	2	M	19
DGRP_153	2	M	19
DGRP_153	2	M	19
DGRP_153	1	M	20
DGRP_153	1	M	20
DGRP_153	2	M	20
DGRP_153	2	M	20
DGRP_153	2	M	20
DGRP_153	1	M	21
DGRP_153	1	M	21
DGRP_153	1	M	21
DGRP_153	1	M	22
DGRP_153	1	M	22
DGRP_153	1	M	23
DGRP_153	1	M	23
DGRP_153	2	M	23
DGRP_153	1	M	24
DGRP_153	2	M	24
DGRP_153	1	M	25
DGRP_153	1	M	26
DGRP_153	2	M	26
DGRP_153	2	M	26
DGRP_153	2	M	27
DGRP_153	1	M	28
DGRP_153	2	M	28
DGRP_153	2	M	30
DGRP_153	2	M	30
DGRP_153	1	M	31
DGRP_158	1	F	7
DGRP_158	1	F	8
DGRP_158	2	F	8
DGRP_158	2	F	8
DGRP_158	1	F	9
DGRP_158	1	F	9
DGRP_158	1	F	9
DGRP_158	1	F	9
DGRP_158	1	F	9
DGRP_158	1	F	9
DGRP_158	1	F	9
DGRP_158	2	F	9
DGRP_158	1	F	10
DGRP_158	1	F	10
DGRP_158	1	F	10
DGRP_158	1	F	10
DGRP_158	1	F	10
DGRP_158	1	F	10
DGRP_158	1	F	10
DGRP_158	1	F	10
DGRP_158	1	F	10
DGRP_158	1	F	10
DGRP_158	2	F	10
DGRP_158	2	F	10
DGRP_158	2	F	10
DGRP_158	2	F	10
DGRP_158	2	F	10
DGRP_158	2	F	10
DGRP_158	1	F	11
DGRP_158	1	F	11
DGRP_158	1	F	11
DGRP_158	1	F	11
DGRP_158	1	F	11
DGRP_158	1	F	11
DGRP_158	1	F	11
DGRP_158	2	F	11
DGRP_158	2	F	11
DGRP_158	2	F	11
DGRP_158	2	F	11
DGRP_158	2	F	11
DGRP_158	2	F	11
DGRP_158	2	F	11
DGRP_158	2	F	11
DGRP_158	2	F	11
DGRP_158	2	F	11
DGRP_158	2	F	11
DGRP_158	1	F	12
DGRP_158	1	F	12
DGRP_158	1	F	12
DGRP_158	1	F	12
DGRP_158	1	F	12
DGRP_158	1	F	12
DGRP_158	1	F	12
DGRP_158	1	F	12
DGRP_158	1	F	12
DGRP_158	1	F	12
DGRP_158	2	F	12
DGRP_158	2	F	12
DGRP_158	2	F	12
DGRP_158	2	F	12
DGRP_158	2	F	12
DGRP_158	2	F	12
DGRP_158	2	F	12
DGRP_158	2	F	12
DGRP_158	1	F	13
DGRP_158	1	F	13
DGRP_158	1	F	13
DGRP_158	1	F	13
DGRP_158	1	F	13
DGRP_158	1	F	13
DGRP_158	1	F	13
DGRP_158	1	F	13
DGRP_158	2	F	13
DGRP_158	2	F	13
DGRP_158	2	F	13
DGRP_158	2	F	13
DGRP_158	2	F	13
DGRP_158	2	F	13
DGRP_158	2	F	13
DGRP_158	2	F	13
DGRP_158	2	F	13
DGRP_158	2	F	13
DGRP_158	1	F	14
DGRP_158	1	F	14
DGRP_158	1	F	14
DGRP_158	2	F	14
DGRP_158	2	F	14
DGRP_158	2	F	14
DGRP_158	1	F	15
DGRP_158	2	F	15
DGRP_158	2	F	15
DGRP_158	2	F	15
DGRP_158	2	F	15
DGRP_158	1	F	16
DGRP_158	2	F	16
DGRP_158	2	F	16
DGRP_158	1	F	19
DGRP_158	2	F	23
DGRP_158	2	F	23
DGRP_158	2	M	7
DGRP_158	1	M	8
DGRP_158	1	M	8
DGRP_158	2	M	8
DGRP_158	1	M	9
DGRP_158	1	M	9
DGRP_158	1	M	9
DGRP_158	1	M	9
DGRP_158	1	M	9
DGRP_158	1	M	9
DGRP_158	1	M	9
DGRP_158	1	M	9
DGRP_158	1	M	9
DGRP_158	1	M	9
DGRP_158	1	M	9
DGRP_158	1	M	9
DGRP_158	2	M	9
DGRP_158	2	M	9
DGRP_158	2	M	9
DGRP_158	1	M	10
DGRP_158	1	M	10
DGRP_158	1	M	10
DGRP_158	1	M	10
DGRP_158	1	M	10
DGRP_158	1	M	10
DGRP_158	1	M	10
DGRP_158	1	M	10
DGRP_158	1	M	10
DGRP_158	1	M	10
DGRP_158	1	M	10
DGRP_158	1	M	10
DGRP_158	2	M	10
DGRP_158	2	M	10
DGRP_158	2	M	10
DGRP_158	2	M	10
DGRP_158	2	M	10
DGRP_158	1	M	11
DGRP_158	1	M	11
DGRP_158	1	M	11
DGRP_158	1	M	11
DGRP_158	1	M	11
DGRP_158	1	M	11
DGRP_158	2	M	11
DGRP_158	2	M	11
DGRP_158	2	M	11
DGRP_158	2	M	11
DGRP_158	2	M	11
DGRP_158	2	M	11
DGRP_158	2	M	11
DGRP_158	2	M	11
DGRP_158	2	M	11
DGRP_158	2	M	11
DGRP_158	2	M	11
DGRP_158	1	M	12
DGRP_158	1	M	12
DGRP_158	1	M	12
DGRP_158	1	M	12
DGRP_158	2	M	12
DGRP_158	2	M	12
DGRP_158	2	M	12
DGRP_158	2	M	12
DGRP_158	2	M	12
DGRP_158	2	M	12
DGRP_158	2	M	12
DGRP_158	2	M	12
DGRP_158	2	M	12
DGRP_158	2	M	12
DGRP_158	2	M	12
DGRP_158	2	M	12
DGRP_158	1	M	13
DGRP_158	1	M	13
DGRP_158	1	M	13
DGRP_158	1	M	13
DGRP_158	1	M	13
DGRP_158	2	M	13
DGRP_158	2	M	13
DGRP_158	2	M	13
DGRP_158	2	M	13
DGRP_158	2	M	13
DGRP_158	2	M	13
DGRP_158	2	M	13
DGRP_158	1	M	14
DGRP_158	1	M	14
DGRP_158	1	M	14
DGRP_158	1	M	14
DGRP_158	1	M	14
DGRP_158	2	M	14
DGRP_158	2	M	14
DGRP_158	2	M	14
DGRP_158	2	M	14
DGRP_158	2	M	15
DGRP_158	2	M	15
DGRP_158	2	M	15
DGRP_158	1	M	16
DGRP_158	1	M	16
DGRP_158	2	M	16
DGRP_161	1	F	9
DGRP_161	1	F	9
DGRP_161	1	F	9
DGRP_161	1	F	9
DGRP_161	1	F	9
DGRP_161	1	F	10
DGRP_161	1	F	10
DGRP_161	1	F	11
DGRP_161	1	F	11
DGRP_161	1	F	12
DGRP_161	1	F	12
DGRP_161	1	F	13
DGRP_161	1	F	13
DGRP_161	1	F	13
DGRP_161	1	F	15
DGRP_161	1	F	15
DGRP_161	2	F	15
DGRP_161	1	F	16
DGRP_161	2	F	16
DGRP_161	2	F	16
DGRP_161	2	F	16
DGRP_161	1	F	17
DGRP_161	2	F	17
DGRP_161	2	F	17
DGRP_161	1	F	18
DGRP_161	1	F	18
DGRP_161	1	F	19
DGRP_161	1	F	19
DGRP_161	1	F	19
DGRP_161	1	F	20
DGRP_161	1	F	20
DGRP_161	1	F	20
DGRP_161	2	F	20
DGRP_161	2	F	20
DGRP_161	1	F	21
DGRP_161	2	F	22
DGRP_161	1	F	23
DGRP_161	1	F	23
DGRP_161	1	F	23
DGRP_161	1	F	23
DGRP_161	2	F	23
DGRP_161	1	F	24
DGRP_161	1	F	25
DGRP_161	2	F	25
DGRP_161	1	F	26
DGRP_161	1	F	27
DGRP_161	2	F	27
DGRP_161	1	F	28
DGRP_161	2	F	28
DGRP_161	2	F	28
DGRP_161	2	F	28
DGRP_161	2	F	28
DGRP_161	2	F	29
DGRP_161	2	F	29
DGRP_161	2	F	29
DGRP_161	1	F	30
DGRP_161	1	F	30
DGRP_161	2	F	30
DGRP_161	1	F	31
DGRP_161	2	F	31
DGRP_161	2	F	31
DGRP_161	2	F	31
DGRP_161	2	F	31
[truncated: 32,654 more rows]

## Sheet: (d) Starvation raw data 
Line	Replicate	Sex	Phenotype
DGRP_100	1	F	56
DGRP_100	1	F	64
DGRP_100	1	F	64
DGRP_100	1	F	72
DGRP_100	1	F	72
DGRP_100	1	F	72
DGRP_100	1	F	80
DGRP_100	1	F	88
DGRP_100	1	F	88
DGRP_100	1	F	88
DGRP_100	2	F	48
DGRP_100	2	F	72
DGRP_100	2	F	72
DGRP_100	2	F	72
DGRP_100	2	F	72
DGRP_100	2	F	80
DGRP_100	2	F	80
DGRP_100	2	F	88
DGRP_100	2	F	96
DGRP_100	2	F	96
DGRP_100	3	F	48
DGRP_100	3	F	64
DGRP_100	3	F	64
DGRP_100	3	F	80
DGRP_100	3	F	80
DGRP_100	3	F	88
DGRP_100	3	F	88
DGRP_100	3	F	88
DGRP_100	3	F	88
DGRP_100	3	F	88
DGRP_100	4	F	64
DGRP_100	4	F	72
DGRP_100	4	F	72
DGRP_100	4	F	80
DGRP_100	4	F	80
DGRP_100	4	F	88
DGRP_100	4	F	88
DGRP_100	4	F	88
DGRP_100	4	F	96
DGRP_100	4	F	96
DGRP_100	5	F	64
DGRP_100	5	F	64
DGRP_100	5	F	72
DGRP_100	5	F	72
DGRP_100	5	F	72
DGRP_100	5	F	80
DGRP_100	5	F	88
DGRP_100	5	F	88
DGRP_100	5	F	88
DGRP_100	5	F	88
DGRP_100	1	M	40
DGRP_100	1	M	48
DGRP_100	1	M	48
DGRP_100	1	M	48
DGRP_100	1	M	48
DGRP_100	1	M	48
DGRP_100	1	M	48
DGRP_100	1	M	48
DGRP_100	1	M	56
DGRP_100	1	M	56
DGRP_100	2	M	40
DGRP_100	2	M	48
DGRP_100	2	M	48
DGRP_100	2	M	48
DGRP_100	2	M	48
DGRP_100	2	M	48
DGRP_100	2	M	48
DGRP_100	2	M	48
DGRP_100	2	M	56
DGRP_100	2	M	56
DGRP_100	3	M	40
DGRP_100	3	M	40
DGRP_100	3	M	40
DGRP_100	3	M	48
DGRP_100	3	M	48
DGRP_100	3	M	48
DGRP_100	3	M	48
DGRP_100	3	M	56
DGRP_100	3	M	56
DGRP_100	3	M	64
DGRP_100	4	M	40
DGRP_100	4	M	48
DGRP_100	4	M	48
DGRP_100	4	M	48
DGRP_100	4	M	48
DGRP_100	4	M	48
DGRP_100	4	M	56
DGRP_100	4	M	64
DGRP_100	4	M	72
DGRP_100	4	M	72
DGRP_100	5	M	24
DGRP_100	5	M	40
DGRP_100	5	M	40
DGRP_100	5	M	48
DGRP_100	5	M	48
DGRP_100	5	M	48
DGRP_100	5	M	48
DGRP_100	5	M	48
DGRP_100	5	M	56
DGRP_100	5	M	56
DGRP_101	1	F	48
DGRP_101	1	F	48
DGRP_101	1	F	48
DGRP_101	1	F	48
DGRP_101	1	F	48
DGRP_101	1	F	56
DGRP_101	1	F	56
DGRP_101	1	F	56
DGRP_101	1	F	64
DGRP_101	1	F	64
DGRP_101	2	F	48
DGRP_101	2	F	48
DGRP_101	2	F	48
DGRP_101	2	F	48
DGRP_101	2	F	48
DGRP_101	2	F	56
DGRP_101	2	F	56
DGRP_101	2	F	56
DGRP_101	2	F	56
DGRP_101	2	F	64
DGRP_101	3	F	48
DGRP_101	3	F	48
DGRP_101	3	F	48
DGRP_101	3	F	56
DGRP_101	3	F	56
DGRP_101	3	F	56
DGRP_101	3	F	56
DGRP_101	3	F	64
DGRP_101	3	F	64
DGRP_101	3	F	88
DGRP_101	4	F	48
DGRP_101	4	F	56
DGRP_101	4	F	64
DGRP_101	4	F	64
DGRP_101	4	F	64
DGRP_101	4	F	64
DGRP_101	4	F	72
DGRP_101	4	F	72
DGRP_101	4	F	72
DGRP_101	4	F	72
DGRP_101	5	F	32
DGRP_101	5	F	48
DGRP_101	5	F	56
DGRP_101	5	F	56
DGRP_101	5	F	56
DGRP_101	5	F	64
DGRP_101	5	F	64
DGRP_101	5	F	64
DGRP_101	5	F	72
DGRP_101	5	F	80
DGRP_101	1	M	32
DGRP_101	1	M	32
DGRP_101	1	M	40
DGRP_101	1	M	40
DGRP_101	1	M	40
DGRP_101	1	M	40
DGRP_101	1	M	40
DGRP_101	1	M	48
DGRP_101	1	M	48
DGRP_101	1	M	48
DGRP_101	2	M	32
DGRP_101	2	M	32
DGRP_101	2	M	40
DGRP_101	2	M	40
DGRP_101	2	M	40
DGRP_101	2	M	40
DGRP_101	2	M	40
DGRP_101	2	M	40
DGRP_101	2	M	40
DGRP_101	2	M	48
DGRP_101	3	M	40
DGRP_101	3	M	40
DGRP_101	3	M	48
DGRP_101	3	M	48
DGRP_101	3	M	48
DGRP_101	3	M	48
DGRP_101	3	M	56
DGRP_101	3	M	56
DGRP_101	3	M	56
DGRP_101	3	M	56
DGRP_101	4	M	48
DGRP_101	4	M	48
DGRP_101	4	M	48
DGRP_101	4	M	56
DGRP_101	4	M	56
DGRP_101	4	M	56
DGRP_101	4	M	56
DGRP_101	4	M	56
DGRP_101	4	M	56
DGRP_101	4	M	56
DGRP_101	5	M	40
DGRP_101	5	M	40
DGRP_101	5	M	48
DGRP_101	5	M	56
DGRP_101	5	M	56
DGRP_101	5	M	56
DGRP_101	5	M	56
DGRP_101	5	M	56
DGRP_101	5	M	56
DGRP_101	5	M	64
DGRP_105	1	F	56
DGRP_105	1	F	64
DGRP_105	1	F	64
DGRP_105	1	F	72
DGRP_105	1	F	72
DGRP_105	1	F	72
DGRP_105	1	F	72
DGRP_105	1	F	80
DGRP_105	1	F	88
DGRP_105	1	F	96
DGRP_105	2	F	56
DGRP_105	2	F	64
DGRP_105	2	F	64
DGRP_105	2	F	72
DGRP_105	2	F	72
DGRP_105	2	F	72
DGRP_105	2	F	72
DGRP_105	2	F	72
DGRP_105	2	F	80
DGRP_105	2	F	80
DGRP_105	3	F	56
DGRP_105	3	F	64
DGRP_105	3	F	72
DGRP_105	3	F	72
DGRP_105	3	F	72
DGRP_105	3	F	72
DGRP_105	3	F	72
DGRP_105	3	F	80
DGRP_105	3	F	80
DGRP_105	3	F	80
DGRP_105	4	F	56
DGRP_105	4	F	64
DGRP_105	4	F	64
DGRP_105	4	F	64
DGRP_105	4	F	72
DGRP_105	4	F	80
DGRP_105	4	F	80
DGRP_105	4	F	80
DGRP_105	4	F	88
DGRP_105	4	F	88
DGRP_105	5	F	64
DGRP_105	5	F	72
DGRP_105	5	F	72
DGRP_105	5	F	72
DGRP_105	5	F	72
DGRP_105	5	F	80
DGRP_105	5	F	80
DGRP_105	5	F	80
DGRP_105	5	F	80
DGRP_105	5	F	88
DGRP_105	1	M	40
DGRP_105	1	M	48
DGRP_105	1	M	48
DGRP_105	1	M	48
DGRP_105	1	M	56
DGRP_105	1	M	56
DGRP_105	1	M	56
DGRP_105	1	M	56
DGRP_105	1	M	56
DGRP_105	1	M	64
DGRP_105	2	M	40
DGRP_105	2	M	48
DGRP_105	2	M	48
DGRP_105	2	M	48
DGRP_105	2	M	56
DGRP_105	2	M	56
DGRP_105	2	M	56
DGRP_105	2	M	56
DGRP_105	2	M	56
DGRP_105	2	M	64
DGRP_105	3	M	32
DGRP_105	3	M	48
DGRP_105	3	M	48
DGRP_105	3	M	48
DGRP_105	3	M	48
DGRP_105	3	M	48
DGRP_105	3	M	56
DGRP_105	3	M	56
DGRP_105	3	M	56
DGRP_105	3	M	56
DGRP_105	4	M	40
DGRP_105	4	M	40
DGRP_105	4	M	48
DGRP_105	4	M	48
DGRP_105	4	M	48
DGRP_105	4	M	48
DGRP_105	4	M	56
DGRP_105	4	M	56
DGRP_105	4	M	56
DGRP_105	4	M	64
DGRP_105	5	M	40
DGRP_105	5	M	40
DGRP_105	5	M	48
DGRP_105	5	M	48
DGRP_105	5	M	48
DGRP_105	5	M	48
DGRP_105	5	M	56
DGRP_105	5	M	56
DGRP_105	5	M	56
DGRP_105	5	M	56
DGRP_109	1	F	40
DGRP_109	1	F	48
DGRP_109	1	F	48
DGRP_109	1	F	56
DGRP_109	1	F	56
DGRP_109	1	F	56
DGRP_109	1	F	64
DGRP_109	1	F	64
DGRP_109	1	F	64
DGRP_109	1	F	72
DGRP_109	2	F	48
DGRP_109	2	F	48
DGRP_109	2	F	48
DGRP_109	2	F	56
DGRP_109	2	F	56
DGRP_109	2	F	56
DGRP_109	2	F	56
DGRP_109	2	F	56
DGRP_109	2	F	64
DGRP_109	2	F	72
DGRP_109	3	F	32
DGRP_109	3	F	48
DGRP_109	3	F	48
DGRP_109	3	F	48
DGRP_109	3	F	56
DGRP_109	3	F	56
DGRP_109	3	F	56
DGRP_109	3	F	56
DGRP_109	3	F	64
DGRP_109	3	F	72
DGRP_109	4	F	40
DGRP_109	4	F	48
DGRP_109	4	F	48
DGRP_109	4	F	48
DGRP_109	4	F	56
DGRP_109	4	F	56
DGRP_109	4	F	56
DGRP_109	4	F	64
DGRP_109	4	F	64
DGRP_109	4	F	64
DGRP_109	5	F	40
DGRP_109	5	F	40
DGRP_109	5	F	40
DGRP_109	5	F	48
DGRP_109	5	F	48
DGRP_109	5	F	48
DGRP_109	5	F	48
DGRP_109	5	F	48
DGRP_109	5	F	48
DGRP_109	5	F	56
DGRP_109	1	M	32
DGRP_109	1	M	40
DGRP_109	1	M	40
DGRP_109	1	M	40
DGRP_109	1	M	48
DGRP_109	1	M	48
DGRP_109	1	M	48
DGRP_109	1	M	56
DGRP_109	1	M	56
DGRP_109	1	M	56
DGRP_109	2	M	40
DGRP_109	2	M	40
DGRP_109	2	M	48
DGRP_109	2	M	48
DGRP_109	2	M	48
DGRP_109	2	M	48
DGRP_109	2	M	48
DGRP_109	2	M	48
DGRP_109	2	M	48
DGRP_109	2	M	56
DGRP_109	3	M	32
DGRP_109	3	M	32
DGRP_109	3	M	40
DGRP_109	3	M	40
DGRP_109	3	M	40
DGRP_109	3	M	40
DGRP_109	3	M	48
DGRP_109	3	M	48
DGRP_109	3	M	56
DGRP_109	3	M	56
DGRP_109	4	M	32
DGRP_109	4	M	32
DGRP_109	4	M	32
DGRP_109	4	M	40
DGRP_109	4	M	48
DGRP_109	4	M	48
DGRP_109	4	M	48
DGRP_109	4	M	48
DGRP_109	4	M	56
DGRP_109	4	M	56
DGRP_109	5	M	24
DGRP_109	5	M	32
DGRP_109	5	M	40
DGRP_109	5	M	40
DGRP_109	5	M	40
DGRP_109	5	M	40
DGRP_109	5	M	56
DGRP_109	5	M	56
DGRP_109	5	M	56
DGRP_109	5	M	56
DGRP_129	1	F	32
DGRP_129	1	F	40
DGRP_129	1	F	40
DGRP_129	1	F	40
DGRP_129	1	F	40
DGRP_129	1	F	40
DGRP_129	1	F	40
DGRP_129	1	F	40
DGRP_129	1	F	48
DGRP_129	1	F	80
DGRP_129	2	F	40
DGRP_129	2	F	40
DGRP_129	2	F	40
DGRP_129	2	F	40
DGRP_129	2	F	48
DGRP_129	2	F	48
DGRP_129	2	F	48
DGRP_129	2	F	48
DGRP_129	2	F	48
DGRP_129	2	F	48
DGRP_129	3	F	32
DGRP_129	3	F	32
DGRP_129	3	F	40
DGRP_129	3	F	40
DGRP_129	3	F	40
DGRP_129	3	F	40
DGRP_129	3	F	48
DGRP_129	3	F	48
DGRP_129	3	F	48
DGRP_129	4	F	32
DGRP_129	4	F	32
DGRP_129	4	F	40
DGRP_129	4	F	40
DGRP_129	4	F	40
DGRP_129	4	F	40
DGRP_129	4	F	48
DGRP_129	4	F	48
DGRP_129	4	F	48
DGRP_129	4	F	48
DGRP_129	5	F	32
DGRP_129	5	F	32
DGRP_129	5	F	40
DGRP_129	5	F	40
DGRP_129	5	F	40
DGRP_129	5	F	40
DGRP_129	5	F	48
DGRP_129	5	F	48
DGRP_129	5	F	48
DGRP_129	5	F	56
DGRP_129	1	M	32
DGRP_129	1	M	32
DGRP_129	1	M	32
DGRP_129	1	M	40
DGRP_129	1	M	40
DGRP_129	1	M	40
DGRP_129	1	M	40
DGRP_129	1	M	40
DGRP_129	1	M	48
DGRP_129	1	M	48
DGRP_129	2	M	32
DGRP_129	2	M	32
DGRP_129	2	M	32
DGRP_129	2	M	32
DGRP_129	2	M	32
DGRP_129	2	M	32
DGRP_129	2	M	40
DGRP_129	2	M	40
DGRP_129	2	M	40
DGRP_129	2	M	40
DGRP_129	3	M	24
DGRP_129	3	M	24
DGRP_129	3	M	24
DGRP_129	3	M	24
DGRP_129	3	M	24
DGRP_129	3	M	32
DGRP_129	3	M	32
DGRP_129	3	M	32
DGRP_129	3	M	32
DGRP_129	3	M	32
DGRP_129	4	M	24
DGRP_129	4	M	24
DGRP_129	4	M	24
DGRP_129	4	M	32
DGRP_129	4	M	32
DGRP_129	4	M	32
DGRP_129	4	M	32
DGRP_129	4	M	32
DGRP_129	4	M	40
DGRP_129	5	M	24
DGRP_129	5	M	24
DGRP_129	5	M	32
DGRP_129	5	M	32
DGRP_129	5	M	32
DGRP_129	5	M	32
DGRP_129	5	M	32
DGRP_129	5	M	32
DGRP_129	5	M	40
DGRP_129	5	M	40
DGRP_136	1	F	32
DGRP_136	1	F	104
DGRP_136	1	F	112
DGRP_136	1	F	120
DGRP_136	1	F	128
DGRP_136	1	F	128
DGRP_136	1	F	128
DGRP_136	1	F	136
DGRP_136	1	F	136
DGRP_136	1	F	136
DGRP_136	2	F	80
DGRP_136	2	F	96
DGRP_136	2	F	104
DGRP_136	2	F	112
DGRP_136	2	F	120
DGRP_136	2	F	120
DGRP_136	2	F	120
DGRP_136	2	F	128
DGRP_136	2	F	128
DGRP_136	2	F	136
DGRP_136	3	F	72
DGRP_136	3	F	80
DGRP_136	3	F	80
DGRP_136	3	F	80
DGRP_136	3	F	80
DGRP_136	3	F	80
DGRP_136	3	F	88
DGRP_136	3	F	96
DGRP_136	3	F	112
DGRP_136	3	F	120
DGRP_136	4	F	72
DGRP_136	4	F	72
DGRP_136	4	F	80
DGRP_136	4	F	80
DGRP_136	4	F	88
DGRP_136	4	F	96
DGRP_136	4	F	112
DGRP_136	4	F	120
DGRP_136	4	F	120
DGRP_136	4	F	136
DGRP_136	5	F	72
DGRP_136	5	F	88
DGRP_136	5	F	96
DGRP_136	5	F	104
DGRP_136	5	F	104
DGRP_136	5	F	104
DGRP_136	5	F	112
DGRP_136	5	F	112
DGRP_136	5	F	120
DGRP_136	5	F	136
DGRP_136	1	M	48
DGRP_136	1	M	56
DGRP_136	1	M	56
DGRP_136	1	M	56
DGRP_136	1	M	56
DGRP_136	1	M	64
DGRP_136	1	M	64
DGRP_136	1	M	64
DGRP_136	1	M	72
DGRP_136	1	M	80
DGRP_136	2	M	56
DGRP_136	2	M	56
DGRP_136	2	M	56
DGRP_136	2	M	56
DGRP_136	2	M	56
DGRP_136	2	M	56
DGRP_136	2	M	64
DGRP_136	2	M	64
DGRP_136	2	M	64
DGRP_136	2	M	64
DGRP_136	3	M	56
DGRP_136	3	M	56
DGRP_136	3	M	56
DGRP_136	3	M	56
DGRP_136	3	M	64
DGRP_136	3	M	64
DGRP_136	3	M	64
DGRP_136	3	M	64
DGRP_136	3	M	72
DGRP_136	3	M	72
DGRP_136	4	M	64
DGRP_136	4	M	64
DGRP_136	4	M	64
DGRP_136	4	M	64
DGRP_136	4	M	64
DGRP_136	4	M	72
DGRP_136	4	M	72
DGRP_136	4	M	72
DGRP_136	4	M	72
DGRP_136	4	M	80
DGRP_136	5	M	48
DGRP_136	5	M	56
DGRP_136	5	M	56
DGRP_136	5	M	56
DGRP_136	5	M	64
DGRP_136	5	M	64
DGRP_136	5	M	64
DGRP_136	5	M	72
DGRP_136	5	M	72
DGRP_136	5	M	80
DGRP_138	1	F	40
DGRP_138	1	F	48
DGRP_138	1	F	48
DGRP_138	1	F	48
DGRP_138	1	F	48
DGRP_138	1	F	56
DGRP_138	1	F	64
DGRP_138	1	F	64
DGRP_138	1	F	72
DGRP_138	1	F	96
DGRP_138	2	F	56
DGRP_138	2	F	56
DGRP_138	2	F	72
DGRP_138	2	F	72
DGRP_138	2	F	80
DGRP_138	2	F	80
DGRP_138	2	F	80
DGRP_138	2	F	88
DGRP_138	2	F	88
DGRP_138	2	F	88
DGRP_138	3	F	40
DGRP_138	3	F	48
DGRP_138	3	F	56
DGRP_138	3	F	56
DGRP_138	3	F	56
DGRP_138	3	F	56
DGRP_138	3	F	56
DGRP_138	3	F	64
DGRP_138	3	F	72
DGRP_138	3	F	88
DGRP_138	4	F	40
DGRP_138	4	F	48
DGRP_138	4	F	48
DGRP_138	4	F	48
DGRP_138	4	F	48
DGRP_138	4	F	48
DGRP_138	4	F	48
DGRP_138	4	F	56
DGRP_138	4	F	56
DGRP_138	4	F	64
DGRP_138	5	F	40
DGRP_138	5	F	48
DGRP_138	5	F	48
DGRP_138	5	F	48
DGRP_138	5	F	48
DGRP_138	5	F	56
DGRP_138	5	F	56
DGRP_138	5	F	64
DGRP_138	5	F	64
DGRP_138	5	F	64
DGRP_138	1	M	32
DGRP_138	1	M	32
DGRP_138	1	M	40
DGRP_138	1	M	40
DGRP_138	1	M	40
DGRP_138	1	M	40
DGRP_138	1	M	40
DGRP_138	1	M	48
DGRP_138	1	M	56
DGRP_138	2	M	48
DGRP_138	2	M	48
DGRP_138	2	M	48
DGRP_138	2	M	48
DGRP_138	2	M	48
DGRP_138	2	M	56
DGRP_138	2	M	56
DGRP_138	2	M	56
DGRP_138	2	M	56
DGRP_138	2	M	56
DGRP_138	3	M	32
DGRP_138	3	M	32
DGRP_138	3	M	32
DGRP_138	3	M	40
DGRP_138	3	M	40
DGRP_138	3	M	40
DGRP_138	3	M	48
DGRP_138	3	M	48
DGRP_138	3	M	48
DGRP_138	3	M	48
DGRP_138	4	M	48
DGRP_138	4	M	56
DGRP_138	4	M	56
DGRP_138	4	M	56
DGRP_138	4	M	56
DGRP_138	4	M	56
DGRP_138	4	M	64
DGRP_138	4	M	64
DGRP_138	4	M	64
DGRP_138	4	M	72
DGRP_138	5	M	32
DGRP_138	5	M	40
DGRP_138	5	M	40
DGRP_138	5	M	48
DGRP_138	5	M	48
DGRP_138	5	M	48
DGRP_138	5	M	48
DGRP_138	5	M	48
DGRP_138	5	M	48
DGRP_138	5	M	56
DGRP_142	1	F	40
DGRP_142	1	F	40
DGRP_142	1	F	40
DGRP_142	1	F	56
DGRP_142	1	F	56
DGRP_142	1	F	56
DGRP_142	1	F	72
DGRP_142	1	F	72
DGRP_142	1	F	72
DGRP_142	1	F	80
DGRP_142	2	F	48
DGRP_142	2	F	56
DGRP_142	2	F	56
DGRP_142	2	F	56
DGRP_142	2	F	56
DGRP_142	2	F	56
DGRP_142	2	F	56
DGRP_142	2	F	64
DGRP_142	2	F	72
DGRP_142	2	F	72
DGRP_142	3	F	48
DGRP_142	3	F	56
DGRP_142	3	F	56
DGRP_142	3	F	56
DGRP_142	3	F	64
DGRP_142	3	F	64
DGRP_142	3	F	72
DGRP_142	3	F	72
DGRP_142	3	F	72
DGRP_142	3	F	88
DGRP_142	4	F	40
DGRP_142	4	F	48
DGRP_142	4	F	48
DGRP_142	4	F	64
DGRP_142	4	F	64
DGRP_142	4	F	64
DGRP_142	4	F	72
DGRP_142	4	F	72
DGRP_142	4	F	72
DGRP_142	4	F	88
DGRP_142	5	F	40
DGRP_142	5	F	40
DGRP_142	5	F	40
DGRP_142	5	F	40
DGRP_142	5	F	56
DGRP_142	5	F	56
DGRP_142	5	F	56
DGRP_142	5	F	56
DGRP_142	5	F	64
DGRP_142	1	M	24
DGRP_142	1	M	32
DGRP_142	1	M	32
DGRP_142	1	M	32
DGRP_142	1	M	40
DGRP_142	1	M	40
DGRP_142	1	M	40
DGRP_142	1	M	40
DGRP_142	1	M	40
DGRP_142	1	M	40
DGRP_142	2	M	32
DGRP_142	2	M	32
DGRP_142	2	M	32
DGRP_142	2	M	32
DGRP_142	2	M	40
DGRP_142	2	M	40
DGRP_142	2	M	40
DGRP_142	2	M	48
DGRP_142	2	M	48
DGRP_142	2	M	48
DGRP_142	3	M	32
DGRP_142	3	M	32
DGRP_142	3	M	40
DGRP_142	3	M	40
DGRP_142	3	M	40
DGRP_142	3	M	40
DGRP_142	3	M	40
DGRP_142	3	M	40
DGRP_142	3	M	48
DGRP_142	3	M	48
DGRP_142	4	M	32
DGRP_142	4	M	32
DGRP_142	4	M	40
DGRP_142	4	M	40
DGRP_142	4	M	40
DGRP_142	4	M	40
DGRP_142	4	M	48
DGRP_142	4	M	48
DGRP_142	4	M	48
DGRP_142	4	M	48
DGRP_142	5	M	24
DGRP_142	5	M	32
DGRP_142	5	M	32
DGRP_142	5	M	32
DGRP_142	5	M	32
DGRP_142	5	M	32
DGRP_142	5	M	40
DGRP_142	5	M	40
DGRP_142	5	M	40
DGRP_142	5	M	48
DGRP_149	1	F	48
DGRP_149	1	F	48
DGRP_149	1	F	48
DGRP_149	1	F	48
DGRP_149	1	F	56
DGRP_149	1	F	56
DGRP_149	1	F	64
DGRP_149	1	F	64
DGRP_149	1	F	64
DGRP_149	2	F	40
DGRP_149	2	F	48
DGRP_149	2	F	48
DGRP_149	2	F	48
DGRP_149	2	F	48
DGRP_149	2	F	48
DGRP_149	2	F	56
DGRP_149	2	F	56
DGRP_149	2	F	56
DGRP_149	3	F	40
DGRP_149	3	F	40
DGRP_149	3	F	40
DGRP_149	3	F	48
DGRP_149	3	F	48
DGRP_149	3	F	48
DGRP_149	3	F	48
DGRP_149	3	F	48
DGRP_149	3	F	48
DGRP_149	3	F	56
DGRP_149	4	F	24
DGRP_149	4	F	32
DGRP_149	4	F	32
DGRP_149	4	F	40
DGRP_149	4	F	40
DGRP_149	4	F	40
DGRP_149	4	F	40
DGRP_149	4	F	48
DGRP_149	4	F	56
DGRP_149	4	F	56
DGRP_149	5	F	32
DGRP_149	5	F	40
DGRP_149	5	F	40
DGRP_149	5	F	40
DGRP_149	5	F	40
DGRP_149	5	F	40
DGRP_149	5	F	48
DGRP_149	5	F	48
DGRP_149	5	F	56
DGRP_149	5	F	56
DGRP_149	1	M	32
DGRP_149	1	M	32
DGRP_149	1	M	32
DGRP_149	1	M	32
DGRP_149	1	M	40
DGRP_149	1	M	40
DGRP_149	1	M	40
DGRP_149	1	M	40
DGRP_149	1	M	40
DGRP_149	1	M	40
DGRP_149	2	M	24
DGRP_149	2	M	32
DGRP_149	2	M	32
DGRP_149	2	M	32
DGRP_149	2	M	32
DGRP_149	2	M	32
DGRP_149	2	M	40
DGRP_149	2	M	40
DGRP_149	2	M	40
DGRP_149	2	M	48
DGRP_149	3	M	8
DGRP_149	3	M	24
DGRP_149	3	M	32
DGRP_149	3	M	32
DGRP_149	3	M	32
DGRP_149	3	M	40
DGRP_149	3	M	40
DGRP_149	3	M	40
DGRP_149	3	M	40
DGRP_149	3	M	40
DGRP_149	4	M	24
DGRP_149	4	M	24
DGRP_149	4	M	32
DGRP_149	4	M	32
DGRP_149	4	M	32
DGRP_149	4	M	32
DGRP_149	4	M	40
DGRP_149	4	M	40
DGRP_149	4	M	56
DGRP_149	4	M	56
DGRP_149	5	M	32
DGRP_149	5	M	32
DGRP_149	5	M	32
DGRP_149	5	M	32
DGRP_149	5	M	32
DGRP_149	5	M	40
DGRP_149	5	M	40
DGRP_149	5	M	40
DGRP_149	5	M	40
DGRP_149	5	M	56
DGRP_153	1	F	48
DGRP_153	1	F	56
DGRP_153	1	F	56
DGRP_153	1	F	56
DGRP_153	1	F	56
DGRP_153	1	F	56
DGRP_153	1	F	64
DGRP_153	1	F	64
DGRP_153	1	F	72
DGRP_153	1	F	96
DGRP_153	2	F	48
DGRP_153	2	F	48
DGRP_153	2	F	56
DGRP_153	2	F	64
DGRP_153	2	F	64
DGRP_153	2	F	64
DGRP_153	2	F	64
DGRP_153	2	F	64
DGRP_153	2	F	80
DGRP_153	2	F	80
DGRP_153	3	F	56
DGRP_153	3	F	56
DGRP_153	3	F	56
DGRP_153	3	F	64
DGRP_153	3	F	64
DGRP_153	3	F	64
DGRP_153	3	F	64
DGRP_153	3	F	64
DGRP_153	3	F	72
DGRP_153	3	F	72
DGRP_153	4	F	56
DGRP_153	4	F	56
DGRP_153	4	F	56
DGRP_153	4	F	56
DGRP_153	4	F	56
DGRP_153	4	F	64
DGRP_153	4	F	64
DGRP_153	4	F	72
DGRP_153	4	F	72
DGRP_153	4	F	80
DGRP_153	5	F	32
DGRP_153	5	F	40
DGRP_153	5	F	40
DGRP_153	5	F	40
DGRP_153	5	F	40
DGRP_153	5	F	40
DGRP_153	5	F	48
DGRP_153	5	F	48
DGRP_153	5	F	48
DGRP_153	5	F	56
DGRP_153	1	M	32
DGRP_153	1	M	32
DGRP_153	1	M	40
DGRP_153	1	M	40
DGRP_153	1	M	40
DGRP_153	1	M	40
DGRP_153	1	M	48
DGRP_153	1	M	48
DGRP_153	1	M	48
DGRP_153	1	M	56
DGRP_153	2	M	32
DGRP_153	2	M	32
DGRP_153	2	M	32
DGRP_153	2	M	40
DGRP_153	2	M	40
DGRP_153	2	M	40
DGRP_153	2	M	40
DGRP_153	2	M	40
DGRP_153	2	M	40
DGRP_153	2	M	64
DGRP_153	3	M	32
DGRP_153	3	M	32
DGRP_153	3	M	32
DGRP_153	3	M	40
DGRP_153	3	M	40
DGRP_153	3	M	40
DGRP_153	3	M	40
DGRP_153	3	M	48
DGRP_153	3	M	48
DGRP_153	3	M	48
DGRP_153	4	M	32
DGRP_153	4	M	40
DGRP_153	4	M	40
DGRP_153	4	M	40
DGRP_153	4	M	40
DGRP_153	4	M	40
DGRP_153	4	M	40
DGRP_153	4	M	48
DGRP_153	4	M	48
DGRP_153	4	M	48
DGRP_153	5	M	24
DGRP_153	5	M	32
DGRP_153	5	M	32
DGRP_153	5	M	40
DGRP_153	5	M	40
DGRP_153	5	M	40
DGRP_153	5	M	40
DGRP_153	5	M	40
DGRP_153	5	M	40
DGRP_153	5	M	48
DGRP_161	1	F	24
DGRP_161	1	F	48
DGRP_161	1	F	48
DGRP_161	1	F	48
DGRP_161	1	F	48
DGRP_161	1	F	56
DGRP_161	1	F	56
DGRP_161	1	F	56
DGRP_161	1	F	56
DGRP_161	1	F	64
DGRP_161	2	F	48
DGRP_161	2	F	56
DGRP_161	2	F	56
DGRP_161	2	F	56
DGRP_161	2	F	56
DGRP_161	2	F	56
DGRP_161	2	F	56
DGRP_161	2	F	56
DGRP_161	2	F	56
DGRP_161	2	F	64
DGRP_161	3	F	16
DGRP_161	3	F	48
DGRP_161	3	F	48
DGRP_161	3	F	48
DGRP_161	3	F	48
DGRP_161	3	F	56
DGRP_161	3	F	56
DGRP_161	3	F	56
DGRP_161	3	F	56
DGRP_161	3	F	64
DGRP_161	4	F	48
DGRP_161	4	F	48
DGRP_161	4	F	48
DGRP_161	4	F	48
DGRP_161	4	F	56
DGRP_161	4	F	56
DGRP_161	4	F	56
DGRP_161	4	F	56
DGRP_161	4	F	56
DGRP_161	4	F	64
DGRP_161	5	F	48
DGRP_161	5	F	56
DGRP_161	5	F	56
DGRP_161	5	F	56
DGRP_161	5	F	56
DGRP_161	5	F	56
DGRP_161	5	F	64
DGRP_161	5	F	64
DGRP_161	5	F	64
DGRP_161	5	F	72
DGRP_161	1	M	40
DGRP_161	1	M	40
DGRP_161	1	M	40
DGRP_161	1	M	40
DGRP_161	1	M	40
DGRP_161	1	M	40
DGRP_161	1	M	48
DGRP_161	1	M	48
DGRP_161	1	M	48
DGRP_161	1	M	48
DGRP_161	2	M	32
DGRP_161	2	M	40
DGRP_161	2	M	40
DGRP_161	2	M	40
DGRP_161	2	M	40
DGRP_161	2	M	48
DGRP_161	2	M	48
DGRP_161	2	M	48
DGRP_161	2	M	48
DGRP_161	2	M	48
DGRP_161	3	M	40
DGRP_161	3	M	40
DGRP_161	3	M	40
DGRP_161	3	M	40
DGRP_161	3	M	40
DGRP_161	3	M	48
DGRP_161	3	M	48
DGRP_161	3	M	48
DGRP_161	3	M	48
DGRP_161	3	M	48
DGRP_161	4	M	32
DGRP_161	4	M	32
DGRP_161	4	M	32
DGRP_161	4	M	32
DGRP_161	4	M	48
DGRP_161	4	M	48
DGRP_161	4	M	48
DGRP_161	4	M	48
DGRP_161	4	M	48
DGRP_161	5	M	32
DGRP_161	5	M	40
DGRP_161	5	M	40
DGRP_161	5	M	40
DGRP_161	5	M	40
DGRP_161	5	M	40
DGRP_161	5	M	40
DGRP_161	5	M	40
DGRP_161	5	M	48
DGRP_161	5	M	48
DGRP_176	1	F	32
DGRP_176	1	F	32
DGRP_176	1	F	40
DGRP_176	1	F	40
DGRP_176	1	F	40
DGRP_176	1	F	48
DGRP_176	1	F	48
DGRP_176	1	F	48
DGRP_176	1	F	56
DGRP_176	1	F	64
DGRP_176	2	F	40
DGRP_176	2	F	40
DGRP_176	2	F	48
DGRP_176	2	F	48
DGRP_176	2	F	48
DGRP_176	2	F	48
DGRP_176	2	F	56
DGRP_176	2	F	56
DGRP_176	2	F	64
DGRP_176	2	F	64
DGRP_176	3	F	32
DGRP_176	3	F	40
DGRP_176	3	F	48
DGRP_176	3	F	48
DGRP_176	3	F	48
DGRP_176	3	F	56
DGRP_176	3	F	64
DGRP_176	3	F	64
DGRP_176	3	F	64
DGRP_176	3	F	72
DGRP_176	4	F	48
DGRP_176	4	F	48
DGRP_176	4	F	48
DGRP_176	4	F	56
DGRP_176	4	F	64
DGRP_176	4	F	64
DGRP_176	4	F	64
DGRP_176	4	F	72
DGRP_176	4	F	80
DGRP_176	5	F	40
DGRP_176	5	F	40
DGRP_176	5	F	48
DGRP_176	5	F	48
DGRP_176	5	F	48
DGRP_176	5	F	56
DGRP_176	5	F	56
DGRP_176	5	F	56
DGRP_176	5	F	64
DGRP_176	5	F	64
DGRP_176	1	M	24
DGRP_176	1	M	24
DGRP_176	1	M	24
DGRP_176	1	M	24
DGRP_176	1	M	32
DGRP_176	1	M	40
DGRP_176	1	M	40
DGRP_176	1	M	48
DGRP_176	1	M	48
DGRP_176	1	M	56
DGRP_176	2	M	32
DGRP_176	2	M	40
DGRP_176	2	M	40
DGRP_176	2	M	40
DGRP_176	2	M	40
DGRP_176	2	M	56
DGRP_176	2	M	56
DGRP_176	2	M	56
DGRP_176	2	M	56
DGRP_176	3	M	24
DGRP_176	3	M	32
DGRP_176	3	M	32
DGRP_176	3	M	32
DGRP_176	3	M	32
DGRP_176	3	M	40
DGRP_176	3	M	40
DGRP_176	3	M	48
DGRP_176	3	M	48
DGRP_176	3	M	48
DGRP_176	4	M	32
DGRP_176	4	M	32
DGRP_176	4	M	40
DGRP_176	4	M	40
DGRP_176	4	M	40
DGRP_176	4	M	40
DGRP_176	4	M	40
DGRP_176	4	M	48
DGRP_176	4	M	48
DGRP_176	5	M	24
DGRP_176	5	M	32
DGRP_176	5	M	32
DGRP_176	5	M	32
DGRP_176	5	M	40
DGRP_176	5	M	40
DGRP_176	5	M	40
DGRP_176	5	M	48
DGRP_176	5	M	48
DGRP_176	5	M	48
DGRP_177	1	F	40
DGRP_177	1	F	40
DGRP_177	1	F	48
DGRP_177	1	F	48
DGRP_177	1	F	48
DGRP_177	1	F	48
DGRP_177	1	F	56
DGRP_177	1	F	56
DGRP_177	1	F	56
DGRP_177	1	F	64
DGRP_177	2	F	32
DGRP_177	2	F	48
DGRP_177	2	F	48
DGRP_177	2	F	48
DGRP_177	2	F	56
DGRP_177	2	F	56
DGRP_177	2	F	56
DGRP_177	2	F	64
DGRP_177	2	F	64
DGRP_177	2	F	72
DGRP_177	3	F	48
DGRP_177	3	F	48
DGRP_177	3	F	48
DGRP_177	3	F	48
DGRP_177	3	F	56
DGRP_177	3	F	56
DGRP_177	3	F	56
DGRP_177	3	F	56
DGRP_177	3	F	64
DGRP_177	3	F	64
DGRP_177	4	F	40
DGRP_177	4	F	48
DGRP_177	4	F	48
DGRP_177	4	F	48
DGRP_177	4	F	56
DGRP_177	4	F	56
DGRP_177	4	F	56
DGRP_177	4	F	56
DGRP_177	4	F	56
DGRP_177	4	F	72
DGRP_177	5	F	48
DGRP_177	5	F	48
DGRP_177	5	F	56
DGRP_177	5	F	56
DGRP_177	5	F	56
DGRP_177	5	F	56
DGRP_177	5	F	56
DGRP_177	5	F	64
DGRP_177	5	F	64
DGRP_177	1	M	24
DGRP_177	1	M	32
DGRP_177	1	M	32
DGRP_177	1	M	32
DGRP_177	1	M	32
DGRP_177	1	M	32
DGRP_177	1	M	32
DGRP_177	1	M	32
DGRP_177	1	M	32
DGRP_177	1	M	40
DGRP_177	2	M	24
DGRP_177	2	M	24
DGRP_177	2	M	24
DGRP_177	2	M	32
DGRP_177	2	M	32
DGRP_177	2	M	32
DGRP_177	2	M	32
DGRP_177	2	M	32
DGRP_177	2	M	48
DGRP_177	2	M	48
DGRP_177	3	M	24
DGRP_177	3	M	24
DGRP_177	3	M	32
DGRP_177	3	M	32
DGRP_177	3	M	32
DGRP_177	3	M	32
DGRP_177	3	M	32
DGRP_177	3	M	40
DGRP_177	3	M	56
DGRP_177	3	M	72
DGRP_177	4	M	24
DGRP_177	4	M	24
DGRP_177	4	M	32
DGRP_177	4	M	32
DGRP_177	4	M	32
DGRP_177	4	M	32
DGRP_177	4	M	32
DGRP_177	4	M	40
DGRP_177	4	M	40
DGRP_177	4	M	40
DGRP_177	5	M	24
DGRP_177	5	M	24
DGRP_177	5	M	24
DGRP_177	5	M	32
DGRP_177	5	M	32
DGRP_177	5	M	32
DGRP_177	5	M	32
DGRP_177	5	M	40
DGRP_177	5	M	40
DGRP_177	5	M	40
DGRP_181	1	F	40
DGRP_181	1	F	48
DGRP_181	1	F	48
DGRP_181	1	F	56
DGRP_181	1	F	56
DGRP_181	1	F	56
DGRP_181	1	F	64
DGRP_181	1	F	64
DGRP_181	1	F	64
DGRP_181	1	F	72
DGRP_181	2	F	40
DGRP_181	2	F	48
DGRP_181	2	F	56
DGRP_181	2	F	56
DGRP_181	2	F	56
DGRP_181	2	F	64
DGRP_181	2	F	64
DGRP_181	2	F	64
DGRP_181	2	F	64
DGRP_181	2	F	72
DGRP_181	3	F	16
DGRP_181	3	F	40
DGRP_181	3	F	48
DGRP_181	3	F	56
DGRP_181	3	F	56
DGRP_181	3	F	64
DGRP_181	3	F	64
DGRP_181	3	F	64
DGRP_181	3	F	64
DGRP_181	3	F	72
DGRP_181	4	F	48
DGRP_181	4	F	48
DGRP_181	4	F	48
DGRP_181	4	F	56
DGRP_181	4	F	56
DGRP_181	4	F	56
DGRP_181	4	F	56
DGRP_181	4	F	56
DGRP_181	4	F	64
DGRP_181	4	F	64
DGRP_181	5	F	48
DGRP_181	5	F	56
DGRP_181	5	F	56
DGRP_181	5	F	56
DGRP_181	5	F	56
DGRP_181	5	F	64
DGRP_181	5	F	64
DGRP_181	5	F	64
DGRP_181	5	F	64
DGRP_181	5	F	72
DGRP_181	1	M	40
DGRP_181	1	M	48
DGRP_181	1	M	48
DGRP_181	1	M	48
DGRP_181	1	M	48
DGRP_181	1	M	56
DGRP_181	1	M	64
DGRP_181	1	M	64
DGRP_181	1	M	64
DGRP_181	1	M	64
DGRP_181	2	M	32
DGRP_181	2	M	40
DGRP_181	2	M	48
DGRP_181	2	M	48
DGRP_181	2	M	48
DGRP_181	2	M	48
DGRP_181	2	M	48
DGRP_181	2	M	48
DGRP_181	2	M	48
DGRP_181	2	M	56
DGRP_181	3	M	40
DGRP_181	3	M	40
DGRP_181	3	M	40
DGRP_181	3	M	48
DGRP_181	3	M	48
DGRP_181	3	M	48
DGRP_181	3	M	48
DGRP_181	3	M	48
DGRP_181	3	M	48
DGRP_181	3	M	56
DGRP_181	4	M	16
DGRP_181	4	M	48
DGRP_181	4	M	48
DGRP_181	4	M	48
DGRP_181	4	M	48
DGRP_181	4	M	48
DGRP_181	4	M	48
DGRP_181	4	M	48
DGRP_181	4	M	56
DGRP_181	4	M	56
DGRP_181	5	M	40
DGRP_181	5	M	48
DGRP_181	5	M	48
DGRP_181	5	M	48
DGRP_181	5	M	48
DGRP_181	5	M	48
DGRP_181	5	M	48
DGRP_181	5	M	56
DGRP_181	5	M	56
DGRP_181	5	M	56
DGRP_189	1	F	40
DGRP_189	1	F	48
DGRP_189	1	F	48
DGRP_189	1	F	48
DGRP_189	1	F	48
DGRP_189	1	F	56
DGRP_189	1	F	56
DGRP_189	1	F	56
DGRP_189	1	F	64
DGRP_189	1	F	72
DGRP_189	2	F	40
DGRP_189	2	F	48
DGRP_189	2	F	48
DGRP_189	2	F	48
DGRP_189	2	F	48
DGRP_189	2	F	56
DGRP_189	2	F	56
DGRP_189	2	F	64
DGRP_189	2	F	72
DGRP_189	2	F	80
DGRP_189	3	F	40
DGRP_189	3	F	40
DGRP_189	3	F	48
DGRP_189	3	F	56
DGRP_189	3	F	56
DGRP_189	3	F	64
DGRP_189	3	F	64
DGRP_189	3	F	64
DGRP_189	3	F	64
DGRP_189	3	F	64
DGRP_189	4	F	40
DGRP_189	4	F	40
DGRP_189	4	F	48
DGRP_189	4	F	48
DGRP_189	4	F	48
DGRP_189	4	F	56
DGRP_189	4	F	64
DGRP_189	4	F	64
DGRP_189	4	F	64
DGRP_189	4	F	88
DGRP_189	5	F	48
DGRP_189	5	F	56
DGRP_189	5	F	64
DGRP_189	5	F	64
DGRP_189	5	F	64
DGRP_189	5	F	64
DGRP_189	5	F	72
DGRP_189	5	F	72
DGRP_189	5	F	80
DGRP_189	5	F	80
DGRP_189	1	M	48
DGRP_189	1	M	56
DGRP_189	1	M	56
DGRP_189	1	M	56
DGRP_189	1	M	64
DGRP_189	1	M	64
DGRP_189	1	M	64
DGRP_189	1	M	72
DGRP_189	1	M	72
DGRP_189	1	M	88
DGRP_189	2	M	48
DGRP_189	2	M	48
DGRP_189	2	M	56
DGRP_189	2	M	56
DGRP_189	2	M	56
DGRP_189	2	M	56
DGRP_189	2	M	64
DGRP_189	2	M	64
DGRP_189	2	M	64
DGRP_189	2	M	72
DGRP_189	3	M	48
DGRP_189	3	M	48
DGRP_189	3	M	56
DGRP_189	3	M	56
DGRP_189	3	M	56
DGRP_189	3	M	64
DGRP_189	3	M	64
DGRP_189	3	M	64
DGRP_189	3	M	64
DGRP_189	3	M	72
DGRP_189	4	M	48
DGRP_189	4	M	56
DGRP_189	4	M	56
DGRP_189	4	M	56
DGRP_189	4	M	56
DGRP_189	4	M	56
DGRP_189	4	M	64
DGRP_189	4	M	64
DGRP_189	4	M	64
DGRP_189	4	M	72
DGRP_189	5	M	16
DGRP_189	5	M	40
DGRP_189	5	M	48
DGRP_189	5	M	56
DGRP_189	5	M	56
DGRP_189	5	M	64
DGRP_189	5	M	64
DGRP_189	5	M	64
DGRP_189	5	M	64
DGRP_189	5	M	80
DGRP_195	1	F	56
DGRP_195	1	F	64
DGRP_195	1	F	64
DGRP_195	1	F	64
DGRP_195	1	F	64
DGRP_195	1	F	72
DGRP_195	1	F	72
DGRP_195	1	F	72
DGRP_195	1	F	72
DGRP_195	1	F	80
DGRP_195	2	F	56
DGRP_195	2	F	56
DGRP_195	2	F	56
DGRP_195	2	F	56
DGRP_195	2	F	64
DGRP_195	2	F	72
DGRP_195	2	F	72
DGRP_195	2	F	72
DGRP_195	2	F	72
DGRP_195	2	F	80
DGRP_195	3	F	48
DGRP_195	3	F	56
DGRP_195	3	F	56
DGRP_195	3	F	56
DGRP_195	3	F	64
DGRP_195	3	F	64
DGRP_195	3	F	64
DGRP_195	3	F	72
DGRP_195	3	F	72
DGRP_195	3	F	72
DGRP_195	4	F	48
DGRP_195	4	F	48
DGRP_195	4	F	56
DGRP_195	4	F	56
DGRP_195	4	F	72
DGRP_195	4	F	72
DGRP_195	4	F	72
DGRP_195	4	F	72
DGRP_195	4	F	72
DGRP_195	4	F	80
DGRP_195	5	F	56
DGRP_195	5	F	56
DGRP_195	5	F	64
DGRP_195	5	F	64
DGRP_195	5	F	64
DGRP_195	5	F	64
DGRP_195	5	F	72
DGRP_195	5	F	72
DGRP_195	5	F	80
DGRP_195	5	F	80
DGRP_195	1	M	32
DGRP_195	1	M	32
DGRP_195	1	M	40
DGRP_195	1	M	40
DGRP_195	1	M	40
DGRP_195	1	M	48
DGRP_195	1	M	48
DGRP_195	1	M	48
DGRP_195	1	M	56
DGRP_195	1	M	56
DGRP_195	2	M	32
DGRP_195	2	M	40
DGRP_195	2	M	40
DGRP_195	2	M	40
DGRP_195	2	M	48
DGRP_195	2	M	56
DGRP_195	2	M	56
DGRP_195	2	M	56
DGRP_195	2	M	56
DGRP_195	2	M	64
DGRP_195	3	M	40
DGRP_195	3	M	48
DGRP_195	3	M	48
DGRP_195	3	M	48
DGRP_195	3	M	48
DGRP_195	3	M	48
DGRP_195	3	M	56
DGRP_195	3	M	56
DGRP_195	3	M	64
DGRP_195	3	M	72
DGRP_195	4	M	40
DGRP_195	4	M	48
DGRP_195	4	M	48
DGRP_195	4	M	48
DGRP_195	4	M	48
DGRP_195	4	M	48
DGRP_195	4	M	56
DGRP_195	4	M	56
DGRP_195	4	M	56
DGRP_195	4	M	72
DGRP_195	5	M	40
DGRP_195	5	M	40
DGRP_195	5	M	40
DGRP_195	5	M	40
DGRP_195	5	M	48
DGRP_195	5	M	48
DGRP_195	5	M	56
DGRP_195	5	M	56
DGRP_195	5	M	56
DGRP_195	5	M	72
DGRP_208	1	F	48
DGRP_208	1	F	48
DGRP_208	1	F	48
DGRP_208	1	F	48
DGRP_208	1	F	56
DGRP_208	1	F	56
DGRP_208	1	F	64
DGRP_208	1	F	64
DGRP_208	1	F	72
DGRP_208	1	F	72
DGRP_208	2	F	48
DGRP_208	2	F	48
DGRP_208	2	F	48
DGRP_208	2	F	48
DGRP_208	2	F	56
DGRP_208	2	F	56
DGRP_208	2	F	64
DGRP_208	2	F	64
DGRP_208	2	F	64
DGRP_208	2	F	72
DGRP_208	3	F	40
DGRP_208	3	F	48
DGRP_208	3	F	48
DGRP_208	3	F	48
DGRP_208	3	F	48
DGRP_208	3	F	48
DGRP_208	3	F	56
DGRP_208	3	F	56
DGRP_208	3	F	56
DGRP_208	3	F	56
DGRP_208	4	F	48
DGRP_208	4	F	48
DGRP_208	4	F	56
DGRP_208	4	F	56
DGRP_208	4	F	56
DGRP_208	4	F	56
DGRP_208	4	F	56
DGRP_208	4	F	64
DGRP_208	4	F	64
DGRP_208	4	F	64
DGRP_208	5	F	32
DGRP_208	5	F	32
DGRP_208	5	F	40
DGRP_208	5	F	40
DGRP_208	5	F	48
DGRP_208	5	F	48
DGRP_208	5	F	48
DGRP_208	5	F	56
DGRP_208	5	F	56
DGRP_208	5	F	64
DGRP_208	1	M	40
DGRP_208	1	M	48
DGRP_208	1	M	48
DGRP_208	1	M	48
DGRP_208	1	M	48
DGRP_208	1	M	48
DGRP_208	1	M	56
DGRP_208	1	M	72
DGRP_208	1	M	72
DGRP_208	1	M	72
DGRP_208	2	M	48
DGRP_208	2	M	48
DGRP_208	2	M	48
DGRP_208	2	M	48
DGRP_208	2	M	56
DGRP_208	2	M	56
DGRP_208	2	M	56
DGRP_208	2	M	56
DGRP_208	2	M	56
DGRP_208	2	M	64
DGRP_208	3	M	16
DGRP_208	3	M	16
DGRP_208	3	M	24
DGRP_208	3	M	24
DGRP_208	3	M	24
DGRP_208	3	M	32
DGRP_208	3	M	32
DGRP_208	3	M	32
DGRP_208	4	M	40
DGRP_208	4	M	48
DGRP_208	4	M	56
DGRP_208	4	M	56
DGRP_208	4	M	56
DGRP_208	4	M	56
DGRP_208	4	M	56
DGRP_208	4	M	64
DGRP_208	4	M	64
DGRP_208	4	M	64
DGRP_208	5	M	48
DGRP_208	5	M	48
DGRP_208	5	M	48
DGRP_208	5	M	48
DGRP_208	5	M	48
DGRP_208	5	M	56
DGRP_208	5	M	56
DGRP_208	5	M	56
DGRP_208	5	M	56
DGRP_208	5	M	56
DGRP_21	1	F	64
DGRP_21	1	F	64
DGRP_21	1	F	64
DGRP_21	1	F	64
DGRP_21	1	F	72
DGRP_21	1	F	72
DGRP_21	1	F	72
DGRP_21	1	F	80
DGRP_21	1	F	88
DGRP_21	1	F	88
DGRP_21	2	F	56
DGRP_21	2	F	64
DGRP_21	2	F	72
DGRP_21	2	F	72
DGRP_21	2	F	72
DGRP_21	2	F	72
DGRP_21	2	F	72
DGRP_21	2	F	80
DGRP_21	2	F	88
DGRP_21	2	F	88
DGRP_21	3	F	64
DGRP_21	3	F	64
DGRP_21	3	F	64
DGRP_21	3	F	72
DGRP_21	3	F	80
DGRP_21	3	F	80
DGRP_21	3	F	80
DGRP_21	3	F	88
DGRP_21	3	F	88
DGRP_21	3	F	96
DGRP_21	4	F	64
DGRP_21	4	F	64
DGRP_21	4	F	72
DGRP_21	4	F	72
DGRP_21	4	F	72
DGRP_21	4	F	80
DGRP_21	4	F	80
DGRP_21	4	F	80
DGRP_21	4	F	88
DGRP_21	4	F	88
DGRP_21	5	F	64
DGRP_21	5	F	64
DGRP_21	5	F	64
DGRP_21	5	F	72
DGRP_21	5	F	72
DGRP_21	5	F	72
DGRP_21	5	F	80
DGRP_21	5	F	80
DGRP_21	5	F	80
DGRP_21	5	F	88
DGRP_21	1	M	24
DGRP_21	1	M	32
DGRP_21	1	M	32
DGRP_21	1	M	32
DGRP_21	1	M	40
DGRP_21	1	M	40
DGRP_21	1	M	48
DGRP_21	1	M	48
DGRP_21	1	M	48
DGRP_21	1	M	48
DGRP_21	2	M	24
DGRP_21	2	M	24
DGRP_21	2	M	32
DGRP_21	2	M	32
DGRP_21	2	M	32
DGRP_21	2	M	40
DGRP_21	2	M	40
DGRP_21	2	M	40
DGRP_21	2	M	40
DGRP_21	2	M	48
DGRP_21	3	M	40
DGRP_21	3	M	40
DGRP_21	3	M	40
DGRP_21	3	M	40
DGRP_21	3	M	40
DGRP_21	3	M	40
DGRP_21	3	M	40
DGRP_21	3	M	56
DGRP_21	3	M	56
DGRP_21	3	M	56
DGRP_21	4	M	32
DGRP_21	4	M	32
DGRP_21	4	M	32
DGRP_21	4	M	32
DGRP_21	4	M	32
DGRP_21	4	M	40
DGRP_21	4	M	48
DGRP_21	5	M	24
DGRP_21	5	M	24
DGRP_21	5	M	24
DGRP_21	5	M	24
DGRP_21	5	M	24
DGRP_21	5	M	32
DGRP_21	5	M	32
DGRP_21	5	M	32
DGRP_21	5	M	32
DGRP_21	5	M	32
DGRP_217	1	F	88
DGRP_217	1	F	96
DGRP_217	1	F	96
DGRP_217	1	F	96
DGRP_217	1	F	112
DGRP_217	1	F	112
DGRP_217	1	F	112
DGRP_217	1	F	112
DGRP_217	1	F	120
DGRP_217	1	F	120
DGRP_217	2	F	96
DGRP_217	2	F	104
DGRP_217	2	F	104
DGRP_217	2	F	112
DGRP_217	2	F	120
DGRP_217	2	F	120
DGRP_217	2	F	120
DGRP_217	2	F	120
DGRP_217	2	F	120
DGRP_217	2	F	128
DGRP_217	3	F	88
DGRP_217	3	F	88
DGRP_217	3	F	88
DGRP_217	3	F	96
DGRP_217	3	F	96
DGRP_217	3	F	104
DGRP_217	3	F	104
DGRP_217	3	F	104
DGRP_217	3	F	112
DGRP_217	3	F	120
DGRP_217	4	F	96
DGRP_217	4	F	96
DGRP_217	4	F	96
DGRP_217	4	F	96
DGRP_217	4	F	104
DGRP_217	4	F	104
DGRP_217	4	F	104
DGRP_217	4	F	112
DGRP_217	4	F	112
DGRP_217	4	F	120
DGRP_217	5	F	96
DGRP_217	5	F	96
DGRP_217	5	F	96
DGRP_217	5	F	104
DGRP_217	5	F	104
DGRP_217	5	F	112
DGRP_217	5	F	112
DGRP_217	5	F	120
DGRP_217	5	F	120
DGRP_217	5	F	120
DGRP_217	1	M	56
DGRP_217	1	M	56
DGRP_217	1	M	56
DGRP_217	1	M	56
DGRP_217	1	M	56
DGRP_217	1	M	64
DGRP_217	1	M	64
DGRP_217	1	M	72
DGRP_217	1	M	72
DGRP_217	1	M	80
DGRP_217	2	M	56
DGRP_217	2	M	64
DGRP_217	2	M	64
DGRP_217	2	M	64
DGRP_217	2	M	64
DGRP_217	2	M	72
DGRP_217	2	M	72
DGRP_217	2	M	72
DGRP_217	2	M	72
DGRP_217	2	M	72
DGRP_217	3	M	48
DGRP_217	3	M	48
DGRP_217	3	M	48
DGRP_217	3	M	56
DGRP_217	3	M	72
DGRP_217	3	M	72
DGRP_217	3	M	72
DGRP_217	3	M	72
DGRP_217	3	M	72
DGRP_217	3	M	80
DGRP_217	4	M	40
DGRP_217	4	M	48
DGRP_217	4	M	48
DGRP_217	4	M	48
DGRP_217	4	M	48
DGRP_217	4	M	48
DGRP_217	4	M	56
DGRP_217	4	M	56
DGRP_217	4	M	56
DGRP_217	4	M	64
DGRP_217	5	M	40
DGRP_217	5	M	48
DGRP_217	5	M	48
DGRP_217	5	M	48
DGRP_217	5	M	56
DGRP_217	5	M	56
DGRP_217	5	M	56
DGRP_217	5	M	64
DGRP_217	5	M	72
DGRP_217	5	M	72
DGRP_223	1	F	48
DGRP_223	1	F	56
DGRP_223	1	F	64
DGRP_223	1	F	64
DGRP_223	1	F	64
DGRP_223	1	F	72
DGRP_223	1	F	80
DGRP_223	1	F	80
DGRP_223	1	F	80
DGRP_223	1	F	80
DGRP_223	2	F	48
DGRP_223	2	F	56
DGRP_223	2	F	64
DGRP_223	2	F	64
DGRP_223	2	F	64
DGRP_223	2	F	72
DGRP_223	2	F	72
DGRP_223	2	F	72
DGRP_223	2	F	72
DGRP_223	2	F	80
DGRP_223	3	F	56
DGRP_223	3	F	56
DGRP_223	3	F	64
DGRP_223	3	F	64
DGRP_223	3	F	64
DGRP_223	3	F	64
DGRP_223	3	F	72
DGRP_223	3	F	72
DGRP_223	3	F	72
DGRP_223	4	F	64
DGRP_223	4	F	64
DGRP_223	4	F	64
DGRP_223	4	F	72
DGRP_223	4	F	72
DGRP_223	4	F	72
DGRP_223	4	F	80
DGRP_223	4	F	88
DGRP_223	4	F	88
DGRP_223	5	F	56
DGRP_223	5	F	56
DGRP_223	5	F	64
DGRP_223	5	F	64
DGRP_223	5	F	64
DGRP_223	5	F	72
DGRP_223	5	F	72
DGRP_223	5	F	72
DGRP_223	5	F	72
DGRP_223	5	F	80
DGRP_223	1	M	32
DGRP_223	1	M	32
DGRP_223	1	M	48
DGRP_223	1	M	48
DGRP_223	1	M	48
DGRP_223	1	M	48
DGRP_223	1	M	48
DGRP_223	1	M	56
DGRP_223	1	M	56
DGRP_223	2	M	32
DGRP_223	2	M	40
DGRP_223	2	M	40
DGRP_223	2	M	40
DGRP_223	2	M	40
DGRP_223	2	M	40
DGRP_223	2	M	48
DGRP_223	2	M	48
DGRP_223	2	M	56
DGRP_223	2	M	56
DGRP_223	3	M	40
DGRP_223	3	M	40
DGRP_223	3	M	48
DGRP_223	3	M	48
DGRP_223	3	M	48
DGRP_223	3	M	48
DGRP_223	3	M	48
DGRP_223	3	M	48
DGRP_223	3	M	56
DGRP_223	3	M	56
DGRP_223	4	M	32
DGRP_223	4	M	32
DGRP_223	4	M	32
DGRP_223	4	M	32
DGRP_223	4	M	40
DGRP_223	4	M	48
DGRP_223	4	M	48
DGRP_223	4	M	48
DGRP_223	4	M	48
DGRP_223	5	M	40
DGRP_223	5	M	40
DGRP_223	5	M	48
DGRP_223	5	M	48
DGRP_223	5	M	48
DGRP_223	5	M	48
DGRP_223	5	M	48
DGRP_223	5	M	56
DGRP_227	1	F	48
DGRP_227	1	F	48
DGRP_227	1	F	48
DGRP_227	1	F	48
DGRP_227	1	F	48
DGRP_227	1	F	56
DGRP_227	1	F	56
DGRP_227	1	F	56
DGRP_227	1	F	56
DGRP_227	1	F	64
DGRP_227	2	F	16
DGRP_227	2	F	40
DGRP_227	2	F	48
DGRP_227	2	F	48
DGRP_227	2	F	48
DGRP_227	2	F	56
DGRP_227	2	F	56
DGRP_227	2	F	56
DGRP_227	2	F	64
DGRP_227	2	F	64
DGRP_227	3	F	48
[truncated: 17,362 more rows]

## Sheet: (e) Startle response raw data
Line	Replicate	Sex	Phenotype
DGRP_100	1	F	36
DGRP_100	1	F	35
DGRP_100	1	F	34
DGRP_100	1	F	33
DGRP_100	1	F	33
DGRP_100	1	F	32
DGRP_100	1	F	31
DGRP_100	1	F	31
DGRP_100	1	F	30
DGRP_100	1	F	29
DGRP_100	1	F	29
DGRP_100	1	F	29
DGRP_100	1	F	28
DGRP_100	1	F	28
DGRP_100	1	F	27
DGRP_100	1	F	23
DGRP_100	1	F	22
DGRP_100	1	F	20
DGRP_100	1	F	19
DGRP_100	1	F	18
DGRP_100	2	F	32
DGRP_100	2	F	31
DGRP_100	2	F	31
DGRP_100	2	F	30
DGRP_100	2	F	30
DGRP_100	2	F	29
DGRP_100	2	F	29
DGRP_100	2	F	29
DGRP_100	2	F	29
DGRP_100	2	F	29
DGRP_100	2	F	28
DGRP_100	2	F	28
DGRP_100	2	F	27
DGRP_100	2	F	27
DGRP_100	2	F	26
DGRP_100	2	F	26
DGRP_100	2	F	23
DGRP_100	2	F	22
DGRP_100	2	F	22
DGRP_100	2	F	15
DGRP_100	1	M	37
DGRP_100	1	M	36
DGRP_100	1	M	36
DGRP_100	1	M	36
DGRP_100	1	M	34
DGRP_100	1	M	30
DGRP_100	1	M	30
DGRP_100	1	M	29
DGRP_100	1	M	29
DGRP_100	1	M	28
DGRP_100	1	M	28
DGRP_100	1	M	28
DGRP_100	1	M	28
DGRP_100	1	M	27
DGRP_100	1	M	23
DGRP_100	1	M	22
DGRP_100	1	M	21
DGRP_100	1	M	19
DGRP_100	1	M	15
DGRP_100	2	M	30
DGRP_100	2	M	29
DGRP_100	2	M	27
DGRP_100	2	M	27
DGRP_100	2	M	26
DGRP_100	2	M	24
DGRP_100	2	M	24
DGRP_100	2	M	23
DGRP_100	2	M	23
DGRP_100	2	M	22
DGRP_100	2	M	22
DGRP_100	2	M	21
DGRP_100	2	M	21
DGRP_100	2	M	21
DGRP_100	2	M	20
DGRP_100	2	M	19
DGRP_100	2	M	19
DGRP_100	2	M	18
DGRP_100	2	M	18
DGRP_100	2	M	16
DGRP_101	1	F	43
DGRP_101	1	F	43
DGRP_101	1	F	42
DGRP_101	1	F	42
DGRP_101	1	F	41
DGRP_101	1	F	41
DGRP_101	1	F	41
DGRP_101	1	F	41
DGRP_101	1	F	40
DGRP_101	1	F	40
DGRP_101	1	F	39
DGRP_101	1	F	39
DGRP_101	1	F	37
DGRP_101	1	F	37
DGRP_101	1	F	36
DGRP_101	1	F	36
DGRP_101	1	F	35
DGRP_101	1	F	34
DGRP_101	1	F	27
DGRP_101	1	F	21
DGRP_101	2	F	42
DGRP_101	2	F	41
DGRP_101	2	F	40
DGRP_101	2	F	39
DGRP_101	2	F	37
DGRP_101	2	F	36
DGRP_101	2	F	36
DGRP_101	2	F	35
DGRP_101	2	F	35
DGRP_101	2	F	33
DGRP_101	2	F	33
DGRP_101	2	F	32
DGRP_101	2	F	31
DGRP_101	2	F	31
DGRP_101	2	F	30
DGRP_101	2	F	30
DGRP_101	2	F	26
DGRP_101	2	F	26
DGRP_101	2	F	25
DGRP_101	2	F	18
DGRP_101	1	M	44
DGRP_101	1	M	44
DGRP_101	1	M	43
DGRP_101	1	M	42
DGRP_101	1	M	42
DGRP_101	1	M	42
DGRP_101	1	M	41
DGRP_101	1	M	39
DGRP_101	1	M	39
DGRP_101	1	M	38
DGRP_101	1	M	38
DGRP_101	1	M	36
DGRP_101	1	M	34
DGRP_101	1	M	33
DGRP_101	1	M	32
DGRP_101	1	M	31
DGRP_101	1	M	30
DGRP_101	1	M	30
DGRP_101	1	M	24
DGRP_101	1	M	22
DGRP_101	2	M	39
DGRP_101	2	M	38
DGRP_101	2	M	37
DGRP_101	2	M	36
DGRP_101	2	M	35
DGRP_101	2	M	35
DGRP_101	2	M	34
DGRP_101	2	M	34
DGRP_101	2	M	33
DGRP_101	2	M	33
DGRP_101	2	M	31
DGRP_101	2	M	31
DGRP_101	2	M	29
DGRP_101	2	M	28
DGRP_101	2	M	28
DGRP_101	2	M	25
DGRP_101	2	M	23
DGRP_101	2	M	20
DGRP_101	2	M	19
DGRP_101	2	M	16
DGRP_105	1	F	40
DGRP_105	1	F	39
DGRP_105	1	F	39
DGRP_105	1	F	38
DGRP_105	1	F	38
DGRP_105	1	F	37
DGRP_105	1	F	37
DGRP_105	1	F	36
DGRP_105	1	F	35
DGRP_105	1	F	35
DGRP_105	1	F	35
DGRP_105	1	F	34
DGRP_105	1	F	33
DGRP_105	1	F	33
DGRP_105	1	F	33
DGRP_105	1	F	32
DGRP_105	1	F	32
DGRP_105	1	F	31
DGRP_105	1	F	30
DGRP_105	1	F	30
DGRP_105	2	F	37
DGRP_105	2	F	37
DGRP_105	2	F	36
DGRP_105	2	F	36
DGRP_105	2	F	35
DGRP_105	2	F	34
DGRP_105	2	F	34
DGRP_105	2	F	33
DGRP_105	2	F	33
DGRP_105	2	F	31
DGRP_105	2	F	31
DGRP_105	2	F	31
DGRP_105	2	F	30
DGRP_105	2	F	29
DGRP_105	2	F	28
DGRP_105	2	F	28
DGRP_105	2	F	26
DGRP_105	2	F	25
DGRP_105	2	F	25
DGRP_105	2	F	23
DGRP_105	1	M	40
DGRP_105	1	M	38
DGRP_105	1	M	37
DGRP_105	1	M	36
DGRP_105	1	M	36
DGRP_105	1	M	35
DGRP_105	1	M	33
DGRP_105	1	M	33
DGRP_105	1	M	31
DGRP_105	1	M	30
DGRP_105	1	M	30
DGRP_105	1	M	29
DGRP_105	1	M	29
DGRP_105	1	M	28
DGRP_105	1	M	28
DGRP_105	1	M	28
DGRP_105	1	M	27
DGRP_105	1	M	26
DGRP_105	1	M	26
DGRP_105	1	M	25
DGRP_105	2	M	38
DGRP_105	2	M	35
DGRP_105	2	M	33
DGRP_105	2	M	33
DGRP_105	2	M	32
DGRP_105	2	M	30
DGRP_105	2	M	28
DGRP_105	2	M	27
DGRP_105	2	M	26
DGRP_105	2	M	26
DGRP_105	2	M	26
DGRP_105	2	M	25
DGRP_105	2	M	24
DGRP_105	2	M	24
DGRP_105	2	M	22
DGRP_105	2	M	21
DGRP_105	2	M	21
DGRP_105	2	M	20
DGRP_105	2	M	20
DGRP_105	2	M	16
DGRP_129	1	F	41
DGRP_129	1	F	39
DGRP_129	1	F	39
DGRP_129	1	F	38
DGRP_129	1	F	38
DGRP_129	1	F	37
DGRP_129	1	F	36
DGRP_129	1	F	35
DGRP_129	1	F	35
DGRP_129	1	F	34
DGRP_129	1	F	34
DGRP_129	1	F	33
DGRP_129	1	F	33
DGRP_129	1	F	30
DGRP_129	1	F	30
DGRP_129	1	F	29
DGRP_129	1	F	29
DGRP_129	1	F	28
DGRP_129	1	F	27
DGRP_129	1	F	26
DGRP_129	2	F	34
DGRP_129	2	F	31
DGRP_129	2	F	30
DGRP_129	2	F	29
DGRP_129	2	F	29
DGRP_129	2	F	28
DGRP_129	2	F	28
DGRP_129	2	F	27
DGRP_129	2	F	26
DGRP_129	2	F	25
DGRP_129	2	F	25
DGRP_129	2	F	24
DGRP_129	2	F	24
DGRP_129	2	F	24
DGRP_129	2	F	23
DGRP_129	2	F	23
DGRP_129	2	F	23
DGRP_129	2	F	21
DGRP_129	2	F	20
DGRP_129	2	F	20
DGRP_129	1	M	43
DGRP_129	1	M	42
DGRP_129	1	M	41
DGRP_129	1	M	40
DGRP_129	1	M	40
DGRP_129	1	M	39
DGRP_129	1	M	38
DGRP_129	1	M	38
DGRP_129	1	M	38
DGRP_129	1	M	38
DGRP_129	1	M	37
DGRP_129	1	M	37
DGRP_129	1	M	36
DGRP_129	1	M	36
DGRP_129	1	M	31
DGRP_129	1	M	31
DGRP_129	1	M	28
DGRP_129	1	M	28
DGRP_129	1	M	26
DGRP_129	2	M	37
DGRP_129	2	M	33
DGRP_129	2	M	32
DGRP_129	2	M	31
DGRP_129	2	M	31
DGRP_129	2	M	30
DGRP_129	2	M	29
DGRP_129	2	M	29
DGRP_129	2	M	28
DGRP_129	2	M	28
DGRP_129	2	M	27
DGRP_129	2	M	27
DGRP_129	2	M	26
DGRP_129	2	M	26
DGRP_129	2	M	25
DGRP_129	2	M	25
DGRP_129	2	M	24
DGRP_129	2	M	23
DGRP_129	2	M	18
DGRP_129	2	M	16
DGRP_136	1	F	44
DGRP_136	1	F	43
DGRP_136	1	F	42
DGRP_136	1	F	42
DGRP_136	1	F	42
DGRP_136	1	F	42
DGRP_136	1	F	41
DGRP_136	1	F	40
DGRP_136	1	F	40
DGRP_136	1	F	40
DGRP_136	1	F	39
DGRP_136	1	F	39
DGRP_136	1	F	39
DGRP_136	1	F	38
DGRP_136	1	F	38
DGRP_136	1	F	37
DGRP_136	1	F	36
DGRP_136	1	F	36
DGRP_136	1	F	35
DGRP_136	1	F	31
DGRP_136	2	F	36
DGRP_136	2	F	30
DGRP_136	2	F	30
DGRP_136	2	F	29
DGRP_136	2	F	29
DGRP_136	2	F	28
DGRP_136	2	F	28
DGRP_136	2	F	28
DGRP_136	2	F	28
DGRP_136	2	F	27
DGRP_136	2	F	27
DGRP_136	2	F	27
DGRP_136	2	F	26
DGRP_136	2	F	26
DGRP_136	2	F	24
DGRP_136	2	F	23
DGRP_136	2	F	20
DGRP_136	2	F	17
DGRP_136	2	F	13
DGRP_136	2	F	7
DGRP_136	1	M	43
DGRP_136	1	M	43
DGRP_136	1	M	42
DGRP_136	1	M	42
DGRP_136	1	M	42
DGRP_136	1	M	41
DGRP_136	1	M	41
DGRP_136	1	M	41
DGRP_136	1	M	41
DGRP_136	1	M	40
DGRP_136	1	M	40
DGRP_136	1	M	39
DGRP_136	1	M	38
DGRP_136	1	M	38
DGRP_136	1	M	38
DGRP_136	1	M	37
DGRP_136	1	M	37
DGRP_136	1	M	36
DGRP_136	1	M	33
DGRP_136	1	M	31
DGRP_136	2	M	41
DGRP_136	2	M	40
DGRP_136	2	M	38
DGRP_136	2	M	38
DGRP_136	2	M	36
DGRP_136	2	M	35
DGRP_136	2	M	35
DGRP_136	2	M	34
DGRP_136	2	M	33
DGRP_136	2	M	31
DGRP_136	2	M	31
DGRP_136	2	M	30
DGRP_136	2	M	30
DGRP_136	2	M	29
DGRP_136	2	M	29
DGRP_136	2	M	28
DGRP_136	2	M	28
DGRP_136	2	M	28
DGRP_136	2	M	26
DGRP_136	2	M	25
DGRP_138	1	F	38
DGRP_138	1	F	38
DGRP_138	1	F	37
DGRP_138	1	F	36
DGRP_138	1	F	33
DGRP_138	1	F	33
DGRP_138	1	F	30
DGRP_138	1	F	28
DGRP_138	1	F	24
DGRP_138	1	F	24
DGRP_138	1	F	22
DGRP_138	1	F	22
DGRP_138	1	F	21
DGRP_138	1	F	21
DGRP_138	1	F	21
DGRP_138	1	F	21
DGRP_138	1	F	19
DGRP_138	1	F	18
DGRP_138	1	F	15
DGRP_138	1	F	14
DGRP_138	2	F	40
DGRP_138	2	F	39
DGRP_138	2	F	36
DGRP_138	2	F	36
DGRP_138	2	F	36
DGRP_138	2	F	36
DGRP_138	2	F	36
DGRP_138	2	F	36
DGRP_138	2	F	35
DGRP_138	2	F	35
DGRP_138	2	F	35
DGRP_138	2	F	33
DGRP_138	2	F	33
DGRP_138	2	F	33
DGRP_138	2	F	33
DGRP_138	2	F	31
DGRP_138	2	F	31
DGRP_138	2	F	30
DGRP_138	2	F	30
DGRP_138	2	F	29
DGRP_138	1	M	37
DGRP_138	1	M	34
DGRP_138	1	M	32
DGRP_138	1	M	31
DGRP_138	1	M	30
DGRP_138	1	M	28
DGRP_138	1	M	28
DGRP_138	1	M	28
DGRP_138	1	M	26
DGRP_138	1	M	24
DGRP_138	1	M	23
DGRP_138	1	M	23
DGRP_138	1	M	22
DGRP_138	1	M	21
DGRP_138	1	M	19
DGRP_138	1	M	19
DGRP_138	1	M	17
DGRP_138	1	M	16
DGRP_138	1	M	10
DGRP_138	1	M	10
DGRP_138	2	M	40
DGRP_138	2	M	39
DGRP_138	2	M	36
DGRP_138	2	M	35
DGRP_138	2	M	35
DGRP_138	2	M	34
DGRP_138	2	M	34
DGRP_138	2	M	33
DGRP_138	2	M	33
DGRP_138	2	M	33
DGRP_138	2	M	32
DGRP_138	2	M	30
DGRP_138	2	M	30
DGRP_138	2	M	29
DGRP_138	2	M	28
DGRP_138	2	M	27
DGRP_138	2	M	26
DGRP_138	2	M	23
DGRP_138	2	M	23
DGRP_138	2	M	16
DGRP_142	1	F	42
DGRP_142	1	F	42
DGRP_142	1	F	41
DGRP_142	1	F	41
DGRP_142	1	F	40
DGRP_142	1	F	39
DGRP_142	1	F	39
DGRP_142	1	F	39
DGRP_142	1	F	39
DGRP_142	1	F	38
DGRP_142	1	F	37
DGRP_142	1	F	37
DGRP_142	1	F	37
DGRP_142	1	F	37
DGRP_142	1	F	36
DGRP_142	1	F	35
DGRP_142	1	F	34
DGRP_142	1	F	31
DGRP_142	1	F	31
DGRP_142	1	F	26
DGRP_142	2	F	43
DGRP_142	2	F	41
DGRP_142	2	F	41
DGRP_142	2	F	39
DGRP_142	2	F	39
DGRP_142	2	F	38
DGRP_142	2	F	38
DGRP_142	2	F	38
DGRP_142	2	F	37
DGRP_142	2	F	37
DGRP_142	2	F	37
DGRP_142	2	F	37
DGRP_142	2	F	36
DGRP_142	2	F	36
DGRP_142	2	F	35
DGRP_142	2	F	34
DGRP_142	2	F	33
DGRP_142	2	F	32
DGRP_142	2	F	31
DGRP_142	2	F	30
DGRP_142	1	M	43
DGRP_142	1	M	43
DGRP_142	1	M	43
DGRP_142	1	M	42
DGRP_142	1	M	42
DGRP_142	1	M	42
DGRP_142	1	M	42
DGRP_142	1	M	40
DGRP_142	1	M	40
DGRP_142	1	M	40
DGRP_142	1	M	39
DGRP_142	1	M	38
DGRP_142	1	M	38
DGRP_142	1	M	36
DGRP_142	1	M	36
DGRP_142	1	M	36
DGRP_142	1	M	31
DGRP_142	1	M	30
DGRP_142	1	M	18
DGRP_142	2	M	43
DGRP_142	2	M	43
DGRP_142	2	M	42
DGRP_142	2	M	42
DGRP_142	2	M	41
DGRP_142	2	M	40
DGRP_142	2	M	40
DGRP_142	2	M	39
DGRP_142	2	M	39
DGRP_142	2	M	38
DGRP_142	2	M	38
DGRP_142	2	M	38
DGRP_142	2	M	37
DGRP_142	2	M	37
DGRP_142	2	M	36
DGRP_142	2	M	36
DGRP_142	2	M	36
DGRP_142	2	M	36
DGRP_142	2	M	36
DGRP_142	2	M	32
DGRP_153	1	F	40
DGRP_153	1	F	40
DGRP_153	1	F	39
DGRP_153	1	F	39
DGRP_153	1	F	38
DGRP_153	1	F	37
DGRP_153	1	F	37
DGRP_153	1	F	36
DGRP_153	1	F	35
DGRP_153	1	F	34
DGRP_153	1	F	34
DGRP_153	1	F	33
DGRP_153	1	F	32
DGRP_153	1	F	30
DGRP_153	1	F	30
DGRP_153	1	F	30
DGRP_153	1	F	29
DGRP_153	1	F	29
DGRP_153	1	F	28
DGRP_153	1	F	27
DGRP_153	2	F	41
DGRP_153	2	F	38
DGRP_153	2	F	38
DGRP_153	2	F	38
DGRP_153	2	F	38
DGRP_153	2	F	37
DGRP_153	2	F	37
DGRP_153	2	F	36
DGRP_153	2	F	36
DGRP_153	2	F	35
DGRP_153	2	F	35
DGRP_153	2	F	34
DGRP_153	2	F	32
DGRP_153	2	F	31
DGRP_153	2	F	31
DGRP_153	2	F	31
DGRP_153	2	F	28
DGRP_153	2	F	25
DGRP_153	2	F	22
DGRP_153	2	F	22
DGRP_153	1	M	33
DGRP_153	1	M	31
DGRP_153	1	M	31
DGRP_153	1	M	29
DGRP_153	1	M	28
DGRP_153	1	M	26
DGRP_153	1	M	25
DGRP_153	1	M	25
DGRP_153	1	M	24
DGRP_153	1	M	24
DGRP_153	1	M	24
DGRP_153	1	M	23
DGRP_153	1	M	23
DGRP_153	1	M	22
DGRP_153	1	M	22
DGRP_153	1	M	19
DGRP_153	1	M	19
DGRP_153	1	M	18
DGRP_153	1	M	17
DGRP_153	1	M	17
DGRP_153	2	M	43
DGRP_153	2	M	37
DGRP_153	2	M	31
DGRP_153	2	M	31
DGRP_153	2	M	31
DGRP_153	2	M	29
DGRP_153	2	M	28
DGRP_153	2	M	27
DGRP_153	2	M	27
DGRP_153	2	M	27
DGRP_153	2	M	26
DGRP_153	2	M	26
DGRP_153	2	M	26
DGRP_153	2	M	25
DGRP_153	2	M	25
DGRP_153	2	M	25
DGRP_153	2	M	22
DGRP_153	2	M	20
DGRP_153	2	M	19
DGRP_153	2	M	14
DGRP_158	1	F	39
DGRP_158	1	F	37
DGRP_158	1	F	36
DGRP_158	1	F	35
DGRP_158	1	F	32
DGRP_158	1	F	32
DGRP_158	1	F	31
DGRP_158	1	F	31
DGRP_158	1	F	30
DGRP_158	1	F	30
DGRP_158	1	F	30
DGRP_158	1	F	29
DGRP_158	1	F	28
DGRP_158	1	F	27
DGRP_158	1	F	27
DGRP_158	1	F	25
DGRP_158	1	F	24
DGRP_158	1	F	22
DGRP_158	1	F	21
DGRP_158	1	F	19
DGRP_158	2	F	42
DGRP_158	2	F	40
DGRP_158	2	F	40
DGRP_158	2	F	39
DGRP_158	2	F	39
DGRP_158	2	F	39
DGRP_158	2	F	37
DGRP_158	2	F	37
DGRP_158	2	F	37
DGRP_158	2	F	35
DGRP_158	2	F	35
DGRP_158	2	F	34
DGRP_158	2	F	34
DGRP_158	2	F	33
DGRP_158	2	F	33
DGRP_158	2	F	31
DGRP_158	2	F	31
DGRP_158	2	F	30
DGRP_158	2	F	28
DGRP_158	2	F	27
DGRP_158	1	M	35
DGRP_158	1	M	35
DGRP_158	1	M	35
DGRP_158	1	M	34
DGRP_158	1	M	33
DGRP_158	1	M	32
DGRP_158	1	M	31
DGRP_158	1	M	30
DGRP_158	1	M	30
DGRP_158	1	M	29
DGRP_158	1	M	28
DGRP_158	1	M	28
DGRP_158	1	M	27
DGRP_158	1	M	27
DGRP_158	1	M	26
DGRP_158	1	M	25
DGRP_158	1	M	24
DGRP_158	1	M	23
DGRP_158	1	M	20
DGRP_158	1	M	13
DGRP_158	2	M	40
DGRP_158	2	M	40
DGRP_158	2	M	40
DGRP_158	2	M	40
DGRP_158	2	M	39
DGRP_158	2	M	38
DGRP_158	2	M	38
DGRP_158	2	M	38
DGRP_158	2	M	37
DGRP_158	2	M	36
DGRP_158	2	M	35
DGRP_158	2	M	35
DGRP_158	2	M	34
DGRP_158	2	M	34
DGRP_158	2	M	33
DGRP_158	2	M	32
DGRP_158	2	M	32
DGRP_158	2	M	28
DGRP_158	2	M	27
DGRP_158	2	M	25
DGRP_161	1	F	45
DGRP_161	1	F	45
DGRP_161	1	F	44
DGRP_161	1	F	44
DGRP_161	1	F	43
DGRP_161	1	F	43
DGRP_161	1	F	43
DGRP_161	1	F	43
DGRP_161	1	F	42
DGRP_161	1	F	42
DGRP_161	1	F	41
DGRP_161	1	F	41
DGRP_161	1	F	41
DGRP_161	1	F	41
DGRP_161	1	F	40
DGRP_161	1	F	40
DGRP_161	1	F	39
DGRP_161	1	F	38
DGRP_161	1	F	37
DGRP_161	1	F	35
DGRP_161	2	F	43
DGRP_161	2	F	40
DGRP_161	2	F	40
DGRP_161	2	F	40
DGRP_161	2	F	39
DGRP_161	2	F	39
DGRP_161	2	F	38
DGRP_161	2	F	38
DGRP_161	2	F	38
DGRP_161	2	F	37
DGRP_161	2	F	37
DGRP_161	2	F	37
DGRP_161	2	F	37
DGRP_161	2	F	37
DGRP_161	2	F	36
DGRP_161	2	F	36
DGRP_161	2	F	35
DGRP_161	2	F	34
DGRP_161	2	F	33
DGRP_161	2	F	31
DGRP_161	1	M	42
DGRP_161	1	M	41
DGRP_161	1	M	41
DGRP_161	1	M	41
DGRP_161	1	M	40
DGRP_161	1	M	39
DGRP_161	1	M	39
DGRP_161	1	M	38
DGRP_161	1	M	38
DGRP_161	1	M	38
DGRP_161	1	M	38
DGRP_161	1	M	37
DGRP_161	1	M	35
DGRP_161	1	M	33
DGRP_161	1	M	31
DGRP_161	1	M	28
DGRP_161	1	M	28
DGRP_161	1	M	26
DGRP_161	1	M	24
DGRP_161	1	M	20
DGRP_161	2	M	41
DGRP_161	2	M	41
DGRP_161	2	M	40
DGRP_161	2	M	40
DGRP_161	2	M	40
DGRP_161	2	M	39
DGRP_161	2	M	38
DGRP_161	2	M	37
DGRP_161	2	M	35
DGRP_161	2	M	34
DGRP_161	2	M	33
DGRP_161	2	M	33
DGRP_161	2	M	32
DGRP_161	2	M	31
DGRP_161	2	M	31
DGRP_161	2	M	31
DGRP_161	2	M	29
DGRP_161	2	M	28
DGRP_161	2	M	22
DGRP_161	2	M	21
DGRP_176	1	F	37
DGRP_176	1	F	36
DGRP_176	1	F	35
DGRP_176	1	F	35
DGRP_176	1	F	30
DGRP_176	1	F	29
DGRP_176	1	F	29
DGRP_176	1	F	29
DGRP_176	1	F	28
DGRP_176	1	F	27
DGRP_176	1	F	25
DGRP_176	1	F	24
DGRP_176	1	F	24
DGRP_176	1	F	24
DGRP_176	1	F	23
DGRP_176	1	F	22
DGRP_176	1	F	22
DGRP_176	1	F	19
DGRP_176	1	F	17
DGRP_176	1	F	16
DGRP_176	2	F	35
DGRP_176	2	F	32
DGRP_176	2	F	31
DGRP_176	2	F	30
DGRP_176	2	F	30
DGRP_176	2	F	29
DGRP_176	2	F	29
DGRP_176	2	F	29
DGRP_176	2	F	27
DGRP_176	2	F	26
DGRP_176	2	F	26
DGRP_176	2	F	25
DGRP_176	2	F	24
DGRP_176	2	F	23
DGRP_176	2	F	23
DGRP_176	2	F	23
DGRP_176	2	F	23
DGRP_176	2	F	22
DGRP_176	2	F	21
DGRP_176	2	F	17
DGRP_176	1	M	37
DGRP_176	1	M	36
DGRP_176	1	M	35
DGRP_176	1	M	34
DGRP_176	1	M	34
DGRP_176	1	M	34
DGRP_176	1	M	33
DGRP_176	1	M	32
DGRP_176	1	M	31
DGRP_176	1	M	30
DGRP_176	1	M	29
DGRP_176	1	M	26
DGRP_176	1	M	26
DGRP_176	1	M	26
DGRP_176	1	M	26
DGRP_176	1	M	23
DGRP_176	1	M	22
DGRP_176	1	M	22
DGRP_176	1	M	18
DGRP_176	1	M	16
DGRP_176	2	M	34
DGRP_176	2	M	32
DGRP_176	2	M	32
DGRP_176	2	M	31
DGRP_176	2	M	30
DGRP_176	2	M	30
DGRP_176	2	M	30
DGRP_176	2	M	29
DGRP_176	2	M	29
DGRP_176	2	M	29
DGRP_176	2	M	28
DGRP_176	2	M	28
DGRP_176	2	M	27
DGRP_176	2	M	26
DGRP_176	2	M	26
DGRP_176	2	M	24
DGRP_176	2	M	23
DGRP_176	2	M	23
DGRP_176	2	M	22
DGRP_177	1	F	35
DGRP_177	1	F	29
DGRP_177	1	F	29
DGRP_177	1	F	27
DGRP_177	1	F	27
DGRP_177	1	F	26
DGRP_177	1	F	23
DGRP_177	1	F	22
DGRP_177	1	F	21
DGRP_177	1	F	21
DGRP_177	1	F	18
DGRP_177	1	F	18
DGRP_177	1	F	17
DGRP_177	1	F	16
DGRP_177	1	F	16
DGRP_177	1	F	16
DGRP_177	1	F	15
DGRP_177	1	F	13
DGRP_177	1	F	13
DGRP_177	1	F	12
DGRP_177	2	F	31
DGRP_177	2	F	30
DGRP_177	2	F	28
DGRP_177	2	F	25
DGRP_177	2	F	22
DGRP_177	2	F	21
DGRP_177	2	F	21
DGRP_177	2	F	21
DGRP_177	2	F	20
DGRP_177	2	F	17
DGRP_177	2	F	17
DGRP_177	2	F	15
DGRP_177	2	F	15
DGRP_177	2	F	15
DGRP_177	2	F	14
DGRP_177	2	F	13
DGRP_177	2	F	12
DGRP_177	2	F	10
DGRP_177	2	F	9
DGRP_177	2	F	8
DGRP_177	1	M	33
DGRP_177	1	M	30
DGRP_177	1	M	29
DGRP_177	1	M	29
DGRP_177	1	M	26
DGRP_177	1	M	25
DGRP_177	1	M	23
DGRP_177	1	M	22
DGRP_177	1	M	22
DGRP_177	1	M	22
DGRP_177	1	M	22
DGRP_177	1	M	21
DGRP_177	1	M	20
DGRP_177	1	M	20
DGRP_177	1	M	18
DGRP_177	1	M	18
DGRP_177	1	M	12
DGRP_177	1	M	11
DGRP_177	1	M	10
DGRP_177	1	M	10
DGRP_177	2	M	30
DGRP_177	2	M	29
DGRP_177	2	M	25
DGRP_177	2	M	23
DGRP_177	2	M	21
DGRP_177	2	M	21
DGRP_177	2	M	19
DGRP_177	2	M	18
DGRP_177	2	M	17
DGRP_177	2	M	16
DGRP_177	2	M	15
DGRP_177	2	M	15
DGRP_177	2	M	13
DGRP_177	2	M	13
DGRP_177	2	M	13
DGRP_177	2	M	12
DGRP_177	2	M	12
DGRP_177	2	M	12
DGRP_177	2	M	10
DGRP_177	2	M	7
DGRP_181	1	F	36
DGRP_181	1	F	36
DGRP_181	1	F	34
DGRP_181	1	F	33
DGRP_181	1	F	32
DGRP_181	1	F	32
DGRP_181	1	F	31
DGRP_181	1	F	31
DGRP_181	1	F	31
DGRP_181	1	F	30
DGRP_181	1	F	30
DGRP_181	1	F	28
DGRP_181	1	F	27
DGRP_181	1	F	27
DGRP_181	1	F	26
DGRP_181	1	F	25
DGRP_181	1	F	23
DGRP_181	1	F	22
DGRP_181	1	F	20
DGRP_181	1	F	19
DGRP_181	2	F	42
DGRP_181	2	F	39
DGRP_181	2	F	36
DGRP_181	2	F	34
DGRP_181	2	F	33
DGRP_181	2	F	30
DGRP_181	2	F	29
DGRP_181	2	F	29
DGRP_181	2	F	29
DGRP_181	2	F	25
DGRP_181	2	F	25
DGRP_181	2	F	25
DGRP_181	2	F	24
DGRP_181	2	F	22
DGRP_181	2	F	22
DGRP_181	2	F	22
DGRP_181	2	F	22
DGRP_181	2	F	20
DGRP_181	2	F	19
DGRP_181	2	F	10
DGRP_181	1	M	38
DGRP_181	1	M	38
DGRP_181	1	M	36
DGRP_181	1	M	36
DGRP_181	1	M	35
DGRP_181	1	M	35
DGRP_181	1	M	35
DGRP_181	1	M	32
DGRP_181	1	M	31
DGRP_181	1	M	30
DGRP_181	1	M	30
DGRP_181	1	M	29
DGRP_181	1	M	28
DGRP_181	1	M	26
DGRP_181	1	M	26
DGRP_181	1	M	25
DGRP_181	1	M	25
DGRP_181	1	M	23
DGRP_181	1	M	18
DGRP_181	1	M	13
DGRP_181	2	M	40
DGRP_181	2	M	39
DGRP_181	2	M	38
DGRP_181	2	M	38
DGRP_181	2	M	37
DGRP_181	2	M	33
DGRP_181	2	M	32
DGRP_181	2	M	32
DGRP_181	2	M	32
DGRP_181	2	M	31
DGRP_181	2	M	30
DGRP_181	2	M	30
DGRP_181	2	M	27
DGRP_181	2	M	26
DGRP_181	2	M	19
DGRP_181	2	M	18
DGRP_181	2	M	18
DGRP_181	2	M	17
DGRP_181	2	M	16
DGRP_181	2	M	16
DGRP_189	1	F	37
DGRP_189	1	F	36
DGRP_189	1	F	35
DGRP_189	1	F	34
DGRP_189	1	F	32
DGRP_189	1	F	31
DGRP_189	1	F	30
DGRP_189	1	F	27
DGRP_189	1	F	25
DGRP_189	1	F	24
DGRP_189	1	F	23
DGRP_189	1	F	20
DGRP_189	1	F	20
DGRP_189	1	F	19
DGRP_189	1	F	17
DGRP_189	1	F	17
DGRP_189	1	F	15
DGRP_189	1	F	14
DGRP_189	1	F	11
DGRP_189	1	F	10
DGRP_189	2	F	40
DGRP_189	2	F	39
DGRP_189	2	F	38
DGRP_189	2	F	38
DGRP_189	2	F	37
DGRP_189	2	F	37
DGRP_189	2	F	36
DGRP_189	2	F	36
DGRP_189	2	F	34
DGRP_189	2	F	33
DGRP_189	2	F	33
DGRP_189	2	F	33
DGRP_189	2	F	32
DGRP_189	2	F	31
DGRP_189	2	F	31
DGRP_189	2	F	30
DGRP_189	2	F	30
DGRP_189	2	F	28
DGRP_189	2	F	26
DGRP_189	2	F	16
DGRP_189	1	M	34
DGRP_189	1	M	33
DGRP_189	1	M	32
DGRP_189	1	M	30
DGRP_189	1	M	27
DGRP_189	1	M	25
DGRP_189	1	M	24
DGRP_189	1	M	24
DGRP_189	1	M	23
DGRP_189	1	M	23
DGRP_189	1	M	23
DGRP_189	1	M	21
DGRP_189	1	M	20
DGRP_189	1	M	19
DGRP_189	1	M	18
DGRP_189	1	M	18
DGRP_189	1	M	16
DGRP_189	1	M	15
DGRP_189	1	M	14
DGRP_189	1	M	11
DGRP_189	2	M	41
DGRP_189	2	M	41
DGRP_189	2	M	40
DGRP_189	2	M	39
DGRP_189	2	M	38
DGRP_189	2	M	36
DGRP_189	2	M	35
DGRP_189	2	M	34
DGRP_189	2	M	33
DGRP_189	2	M	32
DGRP_189	2	M	30
DGRP_189	2	M	30
DGRP_189	2	M	28
DGRP_189	2	M	24
DGRP_189	2	M	23
DGRP_189	2	M	22
DGRP_189	2	M	21
DGRP_189	2	M	20
DGRP_189	2	M	19
DGRP_189	2	M	17
DGRP_195	1	F	36
DGRP_195	1	F	35
DGRP_195	1	F	35
DGRP_195	1	F	33
DGRP_195	1	F	32
DGRP_195	1	F	30
DGRP_195	1	F	28
DGRP_195	1	F	28
DGRP_195	1	F	27
DGRP_195	1	F	25
DGRP_195	1	F	24
DGRP_195	1	F	23
DGRP_195	1	F	23
DGRP_195	1	F	22
DGRP_195	1	F	20
DGRP_195	1	F	20
DGRP_195	1	F	20
DGRP_195	1	F	19
DGRP_195	1	F	16
DGRP_195	1	F	14
DGRP_195	2	F	39
DGRP_195	2	F	37
DGRP_195	2	F	33
DGRP_195	2	F	32
DGRP_195	2	F	31
DGRP_195	2	F	30
DGRP_195	2	F	29
DGRP_195	2	F	28
DGRP_195	2	F	27
DGRP_195	2	F	27
DGRP_195	2	F	27
DGRP_195	2	F	26
DGRP_195	2	F	24
DGRP_195	2	F	23
DGRP_195	2	F	21
DGRP_195	2	F	20
DGRP_195	2	F	18
DGRP_195	2	F	17
DGRP_195	2	F	14
DGRP_195	2	F	10
DGRP_195	1	M	39
DGRP_195	1	M	35
DGRP_195	1	M	35
DGRP_195	1	M	35
DGRP_195	1	M	34
DGRP_195	1	M	33
DGRP_195	1	M	33
DGRP_195	1	M	32
DGRP_195	1	M	31
DGRP_195	1	M	31
DGRP_195	1	M	30
DGRP_195	1	M	30
DGRP_195	1	M	27
DGRP_195	1	M	25
DGRP_195	1	M	25
DGRP_195	1	M	25
DGRP_195	1	M	24
DGRP_195	1	M	24
DGRP_195	1	M	21
DGRP_195	1	M	13
DGRP_195	2	M	37
DGRP_195	2	M	33
DGRP_195	2	M	32
DGRP_195	2	M	29
DGRP_195	2	M	29
DGRP_195	2	M	28
DGRP_195	2	M	27
DGRP_195	2	M	27
DGRP_195	2	M	26
DGRP_195	2	M	26
DGRP_195	2	M	25
DGRP_195	2	M	25
DGRP_195	2	M	23
DGRP_195	2	M	22
DGRP_195	2	M	21
DGRP_195	2	M	21
DGRP_195	2	M	20
DGRP_195	2	M	16
DGRP_195	2	M	14
DGRP_195	2	M	12
DGRP_208	1	F	29
DGRP_208	1	F	29
DGRP_208	1	F	28
DGRP_208	1	F	28
DGRP_208	1	F	28
DGRP_208	1	F	27
DGRP_208	1	F	27
DGRP_208	1	F	27
DGRP_208	1	F	27
DGRP_208	1	F	25
DGRP_208	1	F	24
DGRP_208	1	F	24
DGRP_208	1	F	23
DGRP_208	1	F	23
DGRP_208	1	F	21
DGRP_208	1	F	21
DGRP_208	1	F	19
DGRP_208	1	F	18
DGRP_208	1	F	18
DGRP_208	1	F	13
DGRP_208	2	F	28
DGRP_208	2	F	24
DGRP_208	2	F	22
DGRP_208	2	F	22
DGRP_208	2	F	21
DGRP_208	2	F	21
DGRP_208	2	F	20
DGRP_208	2	F	20
DGRP_208	2	F	19
DGRP_208	2	F	19
DGRP_208	2	F	18
DGRP_208	2	F	18
DGRP_208	2	F	16
DGRP_208	2	F	14
DGRP_208	2	F	14
DGRP_208	2	F	14
DGRP_208	2	F	13
DGRP_208	2	F	13
DGRP_208	2	F	13
DGRP_208	2	F	10
DGRP_208	1	M	34
DGRP_208	1	M	32
DGRP_208	1	M	31
DGRP_208	1	M	29
DGRP_208	1	M	28
DGRP_208	1	M	27
DGRP_208	1	M	27
DGRP_208	1	M	26
DGRP_208	1	M	25
DGRP_208	1	M	24
DGRP_208	1	M	24
DGRP_208	1	M	23
DGRP_208	1	M	22
DGRP_208	1	M	21
DGRP_208	1	M	21
DGRP_208	1	M	21
DGRP_208	1	M	18
DGRP_208	1	M	17
DGRP_208	1	M	13
DGRP_208	1	M	11
DGRP_208	2	M	33
DGRP_208	2	M	32
DGRP_208	2	M	31
DGRP_208	2	M	30
DGRP_208	2	M	30
DGRP_208	2	M	29
DGRP_208	2	M	21
DGRP_208	2	M	21
DGRP_208	2	M	21
DGRP_208	2	M	21
DGRP_208	2	M	21
DGRP_208	2	M	19
DGRP_208	2	M	18
DGRP_208	2	M	17
DGRP_208	2	M	16
DGRP_208	2	M	15
DGRP_208	2	M	14
DGRP_208	2	M	13
DGRP_208	2	M	13
DGRP_208	2	M	10
DGRP_21	1	F	44
DGRP_21	1	F	40
DGRP_21	1	F	39
DGRP_21	1	F	39
DGRP_21	1	F	38
DGRP_21	1	F	38
DGRP_21	1	F	37
DGRP_21	1	F	37
DGRP_21	1	F	37
DGRP_21	1	F	36
DGRP_21	1	F	36
DGRP_21	1	F	35
DGRP_21	1	F	35
DGRP_21	1	F	34
DGRP_21	1	F	33
DGRP_21	1	F	32
DGRP_21	1	F	32
DGRP_21	1	F	32
DGRP_21	1	F	31
DGRP_21	1	F	31
DGRP_21	2	F	40
DGRP_21	2	F	39
DGRP_21	2	F	39
DGRP_21	2	F	38
DGRP_21	2	F	38
DGRP_21	2	F	38
DGRP_21	2	F	38
DGRP_21	2	F	38
DGRP_21	2	F	38
DGRP_21	2	F	36
DGRP_21	2	F	36
DGRP_21	2	F	35
DGRP_21	2	F	35
DGRP_21	2	F	35
DGRP_21	2	F	34
DGRP_21	2	F	33
DGRP_21	2	F	32
DGRP_21	2	F	32
DGRP_21	2	F	32
DGRP_21	2	F	32
DGRP_21	1	M	40
DGRP_21	1	M	39
DGRP_21	1	M	39
DGRP_21	1	M	39
DGRP_21	1	M	39
DGRP_21	1	M	38
DGRP_21	1	M	38
DGRP_21	1	M	37
DGRP_21	1	M	36
DGRP_21	1	M	36
DGRP_21	1	M	36
DGRP_21	1	M	36
DGRP_21	1	M	36
DGRP_21	1	M	35
DGRP_21	1	M	35
DGRP_21	1	M	34
DGRP_21	1	M	33
DGRP_21	1	M	32
DGRP_21	1	M	31
DGRP_21	1	M	30
DGRP_21	2	M	42
DGRP_21	2	M	37
DGRP_21	2	M	36
DGRP_21	2	M	36
DGRP_21	2	M	36
DGRP_21	2	M	35
DGRP_21	2	M	35
DGRP_21	2	M	34
DGRP_21	2	M	34
DGRP_21	2	M	33
DGRP_21	2	M	33
DGRP_21	2	M	33
DGRP_21	2	M	33
DGRP_21	2	M	32
DGRP_21	2	M	32
DGRP_21	2	M	32
DGRP_21	2	M	32
DGRP_21	2	M	30
DGRP_21	2	M	27
DGRP_21	2	M	22
DGRP_217	1	F	42
DGRP_217	1	F	42
DGRP_217	1	F	41
DGRP_217	1	F	40
DGRP_217	1	F	37
DGRP_217	1	F	37
DGRP_217	1	F	37
DGRP_217	1	F	36
DGRP_217	1	F	33
DGRP_217	1	F	32
DGRP_217	1	F	32
DGRP_217	1	F	32
DGRP_217	1	F	30
DGRP_217	1	F	26
DGRP_217	1	F	25
DGRP_217	1	F	24
DGRP_217	1	F	20
DGRP_217	1	F	19
DGRP_217	1	F	18
DGRP_217	1	F	18
DGRP_217	2	F	44
DGRP_217	2	F	41
DGRP_217	2	F	41
DGRP_217	2	F	41
DGRP_217	2	F	40
DGRP_217	2	F	40
DGRP_217	2	F	39
DGRP_217	2	F	38
DGRP_217	2	F	38
DGRP_217	2	F	38
DGRP_217	2	F	36
DGRP_217	2	F	36
DGRP_217	2	F	35
DGRP_217	2	F	32
DGRP_217	2	F	30
DGRP_217	2	F	30
DGRP_217	2	F	22
DGRP_217	2	F	15
DGRP_217	2	F	15
DGRP_217	2	F	13
DGRP_217	1	M	43
DGRP_217	1	M	42
DGRP_217	1	M	41
DGRP_217	1	M	39
DGRP_217	1	M	36
DGRP_217	1	M	36
DGRP_217	1	M	36
DGRP_217	1	M	36
DGRP_217	1	M	33
DGRP_217	1	M	31
DGRP_217	1	M	30
DGRP_217	1	M	27
DGRP_217	1	M	25
DGRP_217	1	M	22
DGRP_217	1	M	21
DGRP_217	1	M	20
DGRP_217	1	M	19
DGRP_217	1	M	18
DGRP_217	1	M	15
DGRP_217	1	M	13
DGRP_217	2	M	41
DGRP_217	2	M	41
DGRP_217	2	M	41
DGRP_217	2	M	40
DGRP_217	2	M	40
DGRP_217	2	M	39
DGRP_217	2	M	37
DGRP_217	2	M	37
DGRP_217	2	M	35
DGRP_217	2	M	33
DGRP_217	2	M	32
DGRP_217	2	M	32
DGRP_217	2	M	32
DGRP_217	2	M	29
DGRP_217	2	M	29
DGRP_217	2	M	29
DGRP_217	2	M	25
DGRP_217	2	M	22
DGRP_217	2	M	19
DGRP_217	2	M	15
DGRP_223	1	F	39
DGRP_223	1	F	38
DGRP_223	1	F	37
DGRP_223	1	F	36
DGRP_223	1	F	36
DGRP_223	1	F	35
DGRP_223	1	F	35
DGRP_223	1	F	30
DGRP_223	1	F	29
DGRP_223	1	F	29
DGRP_223	1	F	29
DGRP_223	1	F	28
DGRP_223	1	F	28
DGRP_223	1	F	27
DGRP_223	1	F	24
DGRP_223	1	F	21
DGRP_223	1	F	21
DGRP_223	1	F	20
DGRP_223	1	F	18
DGRP_223	1	F	16
DGRP_223	2	F	23
DGRP_223	2	F	23
DGRP_223	2	F	22
DGRP_223	2	F	22
DGRP_223	2	F	21
DGRP_223	2	F	21
DGRP_223	2	F	20
DGRP_223	2	F	20
DGRP_223	2	F	19
DGRP_223	2	F	18
DGRP_223	2	F	18
DGRP_223	2	F	17
DGRP_223	2	F	16
DGRP_223	2	F	16
DGRP_223	2	F	15
DGRP_223	2	F	14
DGRP_223	2	F	13
DGRP_223	2	F	12
DGRP_223	2	F	11
DGRP_223	2	F	10
DGRP_223	1	M	38
DGRP_223	1	M	36
DGRP_223	1	M	35
DGRP_223	1	M	33
DGRP_223	1	M	32
DGRP_223	1	M	31
DGRP_223	1	M	31
DGRP_223	1	M	30
DGRP_223	1	M	30
DGRP_223	1	M	29
DGRP_223	1	M	28
DGRP_223	1	M	27
DGRP_223	1	M	27
DGRP_223	1	M	27
DGRP_223	1	M	26
DGRP_223	1	M	25
DGRP_223	1	M	24
DGRP_223	1	M	24
DGRP_223	1	M	22
DGRP_223	1	M	21
DGRP_223	2	M	23
DGRP_223	2	M	23
DGRP_223	2	M	23
DGRP_223	2	M	23
DGRP_223	2	M	21
DGRP_223	2	M	21
DGRP_223	2	M	21
DGRP_223	2	M	21
DGRP_223	2	M	21
DGRP_223	2	M	19
DGRP_223	2	M	19
DGRP_223	2	M	19
DGRP_223	2	M	18
DGRP_223	2	M	18
DGRP_223	2	M	17
DGRP_223	2	M	17
DGRP_223	2	M	16
DGRP_223	2	M	16
DGRP_223	2	M	15
DGRP_223	2	M	14
DGRP_227	1	F	39
DGRP_227	1	F	38
DGRP_227	1	F	37
DGRP_227	1	F	36
DGRP_227	1	F	35
DGRP_227	1	F	35
DGRP_227	1	F	34
DGRP_227	1	F	33
DGRP_227	1	F	33
DGRP_227	1	F	32
DGRP_227	1	F	32
DGRP_227	1	F	32
DGRP_227	1	F	31
DGRP_227	1	F	31
DGRP_227	1	F	31
DGRP_227	1	F	30
DGRP_227	1	F	30
DGRP_227	1	F	29
DGRP_227	1	F	26
DGRP_227	1	F	26
DGRP_227	2	F	36
DGRP_227	2	F	30
DGRP_227	2	F	30
DGRP_227	2	F	29
DGRP_227	2	F	28
DGRP_227	2	F	28
DGRP_227	2	F	27
DGRP_227	2	F	27
DGRP_227	2	F	27
DGRP_227	2	F	26
DGRP_227	2	F	26
DGRP_227	2	F	25
DGRP_227	2	F	25
DGRP_227	2	F	24
DGRP_227	2	F	23
DGRP_227	2	F	22
DGRP_227	2	F	21
DGRP_227	2	F	20
DGRP_227	2	F	20
DGRP_227	2	F	17
DGRP_227	1	M	40
DGRP_227	1	M	39
DGRP_227	1	M	37
DGRP_227	1	M	36
DGRP_227	1	M	36
DGRP_227	1	M	36
DGRP_227	1	M	36
DGRP_227	1	M	35
DGRP_227	1	M	34
DGRP_227	1	M	33
DGRP_227	1	M	30
DGRP_227	1	M	29
DGRP_227	1	M	29
DGRP_227	1	M	26
DGRP_227	1	M	26
DGRP_227	1	M	25
DGRP_227	1	M	24
DGRP_227	1	M	24
DGRP_227	1	M	22
DGRP_227	1	M	18
DGRP_227	2	M	33
DGRP_227	2	M	32
DGRP_227	2	M	32
DGRP_227	2	M	31
DGRP_227	2	M	30
DGRP_227	2	M	28
DGRP_227	2	M	27
DGRP_227	2	M	27
DGRP_227	2	M	26
DGRP_227	2	M	26
DGRP_227	2	M	25
DGRP_227	2	M	24
DGRP_227	2	M	24
DGRP_227	2	M	20
DGRP_227	2	M	19
DGRP_227	2	M	18
DGRP_227	2	M	18
DGRP_227	2	M	17
DGRP_227	2	M	16
DGRP_227	2	M	15
DGRP_228	1	F	38
DGRP_228	1	F	37
DGRP_228	1	F	37
DGRP_228	1	F	36
DGRP_228	1	F	36
DGRP_228	1	F	35
DGRP_228	1	F	35
DGRP_228	1	F	35
DGRP_228	1	F	34
DGRP_228	1	F	33
DGRP_228	1	F	33
DGRP_228	1	F	33
DGRP_228	1	F	32
DGRP_228	1	F	32
DGRP_228	1	F	31
DGRP_228	1	F	31
DGRP_228	1	F	30
DGRP_228	1	F	26
DGRP_228	1	F	26
DGRP_228	1	F	23
DGRP_228	2	F	38
DGRP_228	2	F	37
DGRP_228	2	F	36
DGRP_228	2	F	35
DGRP_228	2	F	34
DGRP_228	2	F	34
DGRP_228	2	F	34
DGRP_228	2	F	33
DGRP_228	2	F	32
DGRP_228	2	F	30
DGRP_228	2	F	30
DGRP_228	2	F	30
DGRP_228	2	F	29
DGRP_228	2	F	28
DGRP_228	2	F	27
DGRP_228	2	F	27
DGRP_228	2	F	27
DGRP_228	2	F	26
DGRP_228	2	F	26
DGRP_228	2	F	22
DGRP_228	1	M	36
DGRP_228	1	M	33
DGRP_228	1	M	33
DGRP_228	1	M	33
DGRP_228	1	M	32
DGRP_228	1	M	30
DGRP_228	1	M	30
DGRP_228	1	M	29
DGRP_228	1	M	29
DGRP_228	1	M	29
DGRP_228	1	M	29
DGRP_228	1	M	28
DGRP_228	1	M	28
DGRP_228	1	M	27
DGRP_228	1	M	27
DGRP_228	1	M	26
DGRP_228	1	M	26
DGRP_228	1	M	25
DGRP_228	1	M	25
DGRP_228	1	M	24
DGRP_228	2	M	34
DGRP_228	2	M	33
DGRP_228	2	M	32
DGRP_228	2	M	30
DGRP_228	2	M	30
DGRP_228	2	M	29
DGRP_228	2	M	29
DGRP_228	2	M	28
DGRP_228	2	M	28
DGRP_228	2	M	27
DGRP_228	2	M	27
DGRP_228	2	M	27
DGRP_228	2	M	26
DGRP_228	2	M	26
DGRP_228	2	M	25
DGRP_228	2	M	23
DGRP_228	2	M	23
DGRP_228	2	M	21
DGRP_228	2	M	20
DGRP_228	2	M	16
DGRP_229	1	F	36
DGRP_229	1	F	35
DGRP_229	1	F	34
DGRP_229	1	F	34
DGRP_229	1	F	33
DGRP_229	1	F	33
DGRP_229	1	F	31
DGRP_229	1	F	31
DGRP_229	1	F	30
DGRP_229	1	F	30
DGRP_229	1	F	29
DGRP_229	1	F	29
DGRP_229	1	F	28
DGRP_229	1	F	28
DGRP_229	1	F	28
DGRP_229	1	F	28
DGRP_229	1	F	26
DGRP_229	1	F	25
DGRP_229	1	F	24
DGRP_229	1	F	21
DGRP_229	2	F	35
DGRP_229	2	F	34
DGRP_229	2	F	34
DGRP_229	2	F	34
DGRP_229	2	F	32
DGRP_229	2	F	31
DGRP_229	2	F	30
DGRP_229	2	F	29
DGRP_229	2	F	29
DGRP_229	2	F	29
DGRP_229	2	F	29
DGRP_229	2	F	28
DGRP_229	2	F	28
DGRP_229	2	F	26
DGRP_229	2	F	26
DGRP_229	2	F	25
DGRP_229	2	F	22
DGRP_229	2	F	20
DGRP_229	2	F	16
DGRP_229	2	F	14
DGRP_229	1	M	35
DGRP_229	1	M	34
DGRP_229	1	M	33
DGRP_229	1	M	32
DGRP_229	1	M	32
DGRP_229	1	M	32
DGRP_229	1	M	31
DGRP_229	1	M	30
DGRP_229	1	M	30
DGRP_229	1	M	28
DGRP_229	1	M	28
DGRP_229	1	M	27
DGRP_229	1	M	27
DGRP_229	1	M	27
DGRP_229	1	M	26
DGRP_229	1	M	26
DGRP_229	1	M	22
DGRP_229	1	M	21
DGRP_229	1	M	18
DGRP_229	1	M	13
DGRP_229	2	M	36
DGRP_229	2	M	35
DGRP_229	2	M	34
DGRP_229	2	M	34
DGRP_229	2	M	34
DGRP_229	2	M	33
DGRP_229	2	M	32
DGRP_229	2	M	32
DGRP_229	2	M	31
DGRP_229	2	M	30
DGRP_229	2	M	30
DGRP_229	2	M	29
DGRP_229	2	M	28
DGRP_229	2	M	27
DGRP_229	2	M	25
DGRP_229	2	M	25
DGRP_229	2	M	23
DGRP_229	2	M	22
DGRP_229	2	M	21
DGRP_229	2	M	18
DGRP_233	1	F	38
DGRP_233	1	F	37
DGRP_233	1	F	36
DGRP_233	1	F	35
DGRP_233	1	F	35
DGRP_233	1	F	34
DGRP_233	1	F	34
DGRP_233	1	F	34
DGRP_233	1	F	33
DGRP_233	1	F	32
DGRP_233	1	F	31
DGRP_233	1	F	30
DGRP_233	1	F	29
DGRP_233	1	F	28
DGRP_233	1	F	28
DGRP_233	1	F	27
DGRP_233	1	F	25
DGRP_233	1	F	24
DGRP_233	1	F	20
DGRP_233	1	F	18
DGRP_233	2	F	32
DGRP_233	2	F	28
DGRP_233	2	F	27
DGRP_233	2	F	27
DGRP_233	2	F	26
DGRP_233	2	F	25
DGRP_233	2	F	22
DGRP_233	2	F	22
DGRP_233	2	F	21
DGRP_233	2	F	21
DGRP_233	2	F	21
DGRP_233	2	F	20
DGRP_233	2	F	20
DGRP_233	2	F	18
DGRP_233	2	F	17
DGRP_233	2	F	17
DGRP_233	2	F	16
DGRP_233	2	F	15
DGRP_233	2	F	14
DGRP_233	2	F	8
DGRP_233	1	M	35
DGRP_233	1	M	35
DGRP_233	1	M	34
DGRP_233	1	M	33
DGRP_233	1	M	33
DGRP_233	1	M	32
DGRP_233	1	M	32
DGRP_233	1	M	32
DGRP_233	1	M	31
DGRP_233	1	M	31
DGRP_233	1	M	30
DGRP_233	1	M	30
DGRP_233	1	M	29
DGRP_233	1	M	29
DGRP_233	1	M	28
DGRP_233	1	M	28
DGRP_233	1	M	27
DGRP_233	1	M	24
DGRP_233	1	M	22
DGRP_233	1	M	20
DGRP_233	2	M	33
DGRP_233	2	M	30
DGRP_233	2	M	28
DGRP_233	2	M	28
DGRP_233	2	M	27
DGRP_233	2	M	27
DGRP_233	2	M	26
DGRP_233	2	M	26
DGRP_233	2	M	25
DGRP_233	2	M	21
DGRP_233	2	M	21
DGRP_233	2	M	21
DGRP_233	2	M	20
DGRP_233	2	M	19
DGRP_233	2	M	19
DGRP_233	2	M	19
DGRP_233	2	M	18
DGRP_233	2	M	18
DGRP_233	2	M	17
DGRP_233	2	M	14
DGRP_235	1	F	34
DGRP_235	1	F	34
DGRP_235	1	F	32
DGRP_235	1	F	31
DGRP_235	1	F	31
DGRP_235	1	F	31
DGRP_235	1	F	29
DGRP_235	1	F	28
DGRP_235	1	F	28
DGRP_235	1	F	27
DGRP_235	1	F	27
DGRP_235	1	F	27
DGRP_235	1	F	27
DGRP_235	1	F	27
DGRP_235	1	F	25
DGRP_235	1	F	23
DGRP_235	1	F	22
DGRP_235	1	F	19
DGRP_235	1	F	15
DGRP_235	1	F	6
DGRP_235	2	F	36
DGRP_235	2	F	32
DGRP_235	2	F	31
DGRP_235	2	F	30
DGRP_235	2	F	28
DGRP_235	2	F	28
DGRP_235	2	F	28
DGRP_235	2	F	27
DGRP_235	2	F	26
DGRP_235	2	F	25
DGRP_235	2	F	25
DGRP_235	2	F	25
DGRP_235	2	F	25
DGRP_235	2	F	22
DGRP_235	2	F	21
DGRP_235	2	F	21
DGRP_235	2	F	21
DGRP_235	2	F	19
DGRP_235	2	F	19
DGRP_235	2	F	18
DGRP_235	1	M	36
DGRP_235	1	M	35
DGRP_235	1	M	32
DGRP_235	1	M	31
DGRP_235	1	M	31
DGRP_235	1	M	30
DGRP_235	1	M	29
DGRP_235	1	M	28
DGRP_235	1	M	26
DGRP_235	1	M	25
DGRP_235	1	M	25
DGRP_235	1	M	24
DGRP_235	1	M	23
DGRP_235	1	M	21
DGRP_235	1	M	21
DGRP_235	1	M	20
DGRP_235	1	M	20
DGRP_235	1	M	12
DGRP_235	1	M	12
DGRP_235	1	M	7
DGRP_235	2	M	38
DGRP_235	2	M	36
DGRP_235	2	M	33
DGRP_235	2	M	32
DGRP_235	2	M	30
DGRP_235	2	M	30
DGRP_235	2	M	29
DGRP_235	2	M	28
DGRP_235	2	M	28
DGRP_235	2	M	27
DGRP_235	2	M	26
DGRP_235	2	M	26
DGRP_235	2	M	25
DGRP_235	2	M	25
DGRP_235	2	M	25
DGRP_235	2	M	22
DGRP_235	2	M	20
DGRP_235	2	M	20
DGRP_235	2	M	14
DGRP_235	2	M	10
DGRP_237	1	F	42
DGRP_237	1	F	38
DGRP_237	1	F	38
DGRP_237	1	F	36
DGRP_237	1	F	36
DGRP_237	1	F	34
DGRP_237	1	F	33
DGRP_237	1	F	32
DGRP_237	1	F	31
DGRP_237	1	F	30
DGRP_237	1	F	30
DGRP_237	1	F	30
DGRP_237	1	F	28
DGRP_237	1	F	28
DGRP_237	1	F	27
DGRP_237	1	F	23
DGRP_237	1	F	22
DGRP_237	1	F	21
DGRP_237	1	F	21
DGRP_237	1	F	16
DGRP_237	2	F	40
DGRP_237	2	F	40
DGRP_237	2	F	39
DGRP_237	2	F	39
DGRP_237	2	F	39
DGRP_237	2	F	39
DGRP_237	2	F	39
DGRP_237	2	F	39
DGRP_237	2	F	38
DGRP_237	2	F	38
DGRP_237	2	F	37
DGRP_237	2	F	37
DGRP_237	2	F	35
DGRP_237	2	F	35
DGRP_237	2	F	34
DGRP_237	2	F	33
DGRP_237	2	F	33
DGRP_237	2	F	33
DGRP_237	2	F	28
DGRP_237	2	F	26
DGRP_237	1	M	37
DGRP_237	1	M	37
DGRP_237	1	M	36
DGRP_237	1	M	36
DGRP_237	1	M	35
DGRP_237	1	M	34
DGRP_237	1	M	34
DGRP_237	1	M	34
DGRP_237	1	M	33
DGRP_237	1	M	33
DGRP_237	1	M	32
DGRP_237	1	M	32
DGRP_237	1	M	32
DGRP_237	1	M	32
DGRP_237	1	M	30
DGRP_237	1	M	29
DGRP_237	1	M	28
DGRP_237	1	M	27
DGRP_237	1	M	23
DGRP_237	1	M	21
DGRP_237	2	M	39
DGRP_237	2	M	38
DGRP_237	2	M	37
DGRP_237	2	M	36
DGRP_237	2	M	35
DGRP_237	2	M	34
DGRP_237	2	M	33
DGRP_237	2	M	32
DGRP_237	2	M	32
DGRP_237	2	M	32
DGRP_237	2	M	32
DGRP_237	2	M	31
DGRP_237	2	M	30
DGRP_237	2	M	29
DGRP_237	2	M	29
DGRP_237	2	M	28
DGRP_237	2	M	26
DGRP_237	2	M	26
DGRP_237	2	M	24
DGRP_237	2	M	18
DGRP_239	1	F	40
DGRP_239	1	F	36
DGRP_239	1	F	36
[truncated: 14,215 more rows]
