# Supplementary material for: Genetic Architecture of Micro-Environmental Plasticity in Drosophila melanogaster
Source: Sci Rep. 2015 May 6;5:9785. doi: 10.1038/srep09785 (PMC4421828; doi:10.1038/srep09785)
Supplement: Supplementary Data file S2 [file srep09785-s3.xls]

## Sheet: Data Table S2
Trait	Variant ID	Minor Allele	Major Allele	Reference Allele	Minor Allele Frequency	Minor Allele Count	Major Allele Count	Female Effect	Female P-Value	Male Effect	Male P-Value	Sex Average Effect	Sex Average P-value	Sex Difference Effect	Sex Difference P-Value	FlyBase ID Gene 1	Symbol Gene 1	Site Class Gene 1	FlyBase ID Gene 2	Symbol Gene 2	Site Class Gene 2	FlyBase ID Gene 3	Symbol Gene 3	Site Class Gene 3
Chill Coma	2L_10526140_SNP	T	A	T	0.1829	30	134	0.2468	9.28229e-06	0.1639	0.00219133	0.2053	7.7794e-05	0.08297	0.0312568	> 1 kb nearest gene	> 1 kb nearest gene	> 1 kb nearest gene
	2L_1058604_SNP	A	G	G	0.1212	20	145	0.02333	0.927563	-0.1937	0.00388761	-0.08517	0.142714	0.217	3.08451e-07	FBgn0003310	S	INTRON
	2L_12570579_SNP	G	A	A	0.404	61	90	-0.1764	9.18313e-06	-0.1065	0.00324358	-0.1415	8.84197e-05	-0.06995	0.021029	> 1 kb nearest gene	> 1 kb nearest gene	> 1 kb nearest gene
	2L_12570683_SNP	G	T	T	0.4155	59	83	-0.2044	9.20336e-06	-0.1235	0.00494182	-0.164	0.000140667	-0.08089	0.0109345	> 1 kb nearest gene	> 1 kb nearest gene	> 1 kb nearest gene
	2L_12600320_SNP	T	A	A	0.35	56	104	0.1467	0.00131241	0.198	9.03735e-06	0.1723	5.99365e-05	-0.05132	0.0627638	FBgn0085424	nub	INTRON
	2L_1433119_SNP	T	G	G	0.4259	69	93	-0.09365	0.043373	0.03452	0.420762	-0.02956	0.525474	-0.1282	3.44565e-06	FBgn0003926	snRNA:U3:22A	198 bp DOWNSTREAM
	2L_15456417_SNP	T	C	C	0.1024	17	149	-0.2674	3.83285e-05	-0.2984	3.01337e-06	-0.2829	3.36229e-06	0.03095	0.387226	> 1 kb nearest gene	> 1 kb nearest gene	> 1 kb nearest gene
	2L_16952444_INS	TT	T	T	0.05389	9	158	0.1832	0.100028	-0.08733	0.187802	0.04793	0.884513	0.2705	1.59382e-06	> 1 kb nearest gene	> 1 kb nearest gene	> 1 kb nearest gene
	2L_17354656_DEL	A	AA	AA	0.05921	9	143	-0.09438	0.205839	0.1843	0.13413	0.04494	0.933557	-0.2786	3.59212e-06	FBgn0265270	CR43239	EXON
	2L_20363118_SNP	G	C	C	0.2073	34	130	-0.07692	0.157057	0.07531	0.303195	-0.0008059	0.860421	-0.1522	4.92759e-06	FBgn0015803	rtGEF	INTRON
	2L_20371507_SNP	T	C	C	0.08235	14	156	-0.1302	0.138937	0.1074	0.287534	-0.0114	0.84319	-0.2376	1.88534e-06	FBgn0026756	Ugt37a1	902 bp DOWNSTREAM
	2L_20375821_SNP	T	G	G	0.1687	28	138	-0.07538	0.22463	0.09719	0.276634	0.0109	0.968302	-0.1726	5.88677e-06	> 1 kb nearest gene	> 1 kb nearest gene	> 1 kb nearest gene
	2L_20376204_SNP	G	T	T	0.1667	28	140	-0.06303	0.274038	0.107	0.134366	0.02198	0.830249	-0.17	4.4567e-06	FBgn0032856	CG16798	777 bp DOWNSTREAM
	2L_20376211_SNP	G	A	A	0.1667	28	140	-0.07513	0.161899	0.09317	0.189587	0.009022	0.962844	-0.1683	3.77232e-06	FBgn0032856	CG16798	770 bp DOWNSTREAM
	2L_20376929_SNP	T	C	C	0.1845	31	137	-0.03878	0.549634	0.1236	0.0856277	0.04239	0.543377	-0.1623	7.57184e-06	FBgn0032856	CG16798	52 bp DOWNSTREAM
	2L_20382658_SNP	A	T	T	0.09357	16	155	-0.1141	0.214562	0.1016	0.370342	-0.006217	0.88997	-0.2157	9.589e-06	FBgn0032856	CG16798	302 bp UPSTREAM
	2L_20385751_SNP	G	A	A	0.08235	14	156	-0.08535	0.354612	0.1406	0.209256	0.02763	0.836091	-0.226	9.69021e-06	FBgn0032857	CG10947	306 bp DOWNSTREAM
	2L_2685246_SNP	C	A	A	0.3228	51	107	-0.2123	4.43981e-06	-0.1558	9.45368e-05	-0.184	7.91572e-06	-0.05651	0.125968	FBgn0051690	CG31690	INTRON
	2L_2685254_SNP	C	T	T	0.3333	52	104	-0.2115	5.23655e-06	-0.1514	0.000178045	-0.1815	1.28522e-05	-0.06015	0.0912647	FBgn0051690	CG31690	INTRON
	2L_3511480_SNP	A	C	C	0.3292	53	108	0.08925	0.0262331	0.1842	9.37121e-06	0.1367	0.000462862	-0.09495	0.000866809	FBgn0053123	CG33123	NON_SYNONYMOUS_CODING
	2L_4737803_SNP	G	T	T	0.4403	70	89	-0.1839	1.38949e-05	-0.1741	6.45583e-06	-0.179	3.23599e-06	-0.00975	0.979843	FBgn0031627	CG15630	INTRON
	2L_4737839_SNP	G	A	A	0.1341	22	142	-0.2875	6.64636e-06	-0.2136	0.000208071	-0.2505	1.81484e-05	-0.07388	0.100776	FBgn0031627	CG15630	INTRON
	2L_4966050_SNP	A	G	A	0.1812	29	131	-0.1256	0.0200208	0.04279	0.638291	-0.04141	0.333811	-0.1684	1.95807e-06	FBgn0083961	CG34125	NON_SYNONYMOUS_CODING	FBgn0015834	Trip1	317 bp DOWNSTREAM	FBgn0083960	CG34124	620 bp DOWNSTREAM
	2L_5276472_SNP	A	G	G	0.05389	9	158	-0.08965	0.256118	0.1726	0.10453	0.04147	0.823332	-0.2622	7.4896e-06	FBgn0000228	Bsg25D	INTRON
	2L_6106223_SNP	A	T	T	0.411	67	96	-0.104	0.0308344	0.01543	0.574829	-0.04427	0.410727	-0.1194	8.66482e-06	FBgn0051641	stai	INTRON
	2R_10274804_SNP	T	C	C	0.09581	16	151	-0.1872	0.01679	0.02425	0.82849	-0.08145	0.263703	-0.2114	8.08353e-06	> 1 kb nearest gene	> 1 kb nearest gene	> 1 kb nearest gene
	2R_17992459_SNP	A	G	G	0.05814	10	162	-0.4015	1.79182e-06	-0.2247	0.00667451	-0.3131	7.66902e-05	-0.1769	0.00154003	FBgn0034694	CG6613	SYNONYMOUS_CODING
	2R_20518556_DEL	T	TAT	TAT	0.06329	10	148	-0.1357	0.0643454	0.122	0.317193	-0.006808	0.635183	-0.2577	2.18784e-06	FBgn0264328	CR43787	EXON	FBgn0035041	CG13594	INTRON	FBgn0015040	Cyp9c1	29 bp UPSTREAM
	2R_8352074_SNP	A	C	C	0.3393	57	111	-0.1369	0.00072062	-0.1863	3.16877e-06	-0.1616	2.1821e-05	0.0494	0.0852362	FBgn0010238	Lac	SYNONYMOUS_CODING
	2R_923644_SNP	A	G	G	0.06122	9	138	-0.08163	0.386632	0.1963	0.0686391	0.05733	0.619259	-0.2779	4.3584e-06	> 1 kb nearest gene	> 1 kb nearest gene	> 1 kb nearest gene
	2R_9636697_SNP	C	A	A	0.05294	9	161	0.2471	0.0203013	-0.01114	0.676592	0.118	0.332826	0.2582	9.83512e-06	FBgn0000633	fas	UTR_3_PRIME
	3L_10049630_SNP	C	T	T	0.1183	20	149	-0.1697	0.0057877	-0.2748	6.39784e-06	-0.2223	0.00012559	0.1051	0.0094561	FBgn0040823	dpr6	INTRON
	3L_10432425_SNP	A	C	A	0.2468	38	116	-0.2268	4.1729e-06	-0.1928	5.92881e-05	-0.2098	4.70564e-06	-0.03409	0.355102	> 1 kb nearest gene	> 1 kb nearest gene	> 1 kb nearest gene
	3L_13181535_SNP	T	A	A	0.439	72	92	-0.1487	0.000702432	-0.2141	3.72239e-06	-0.1814	2.36665e-05	0.06544	0.0212868	> 1 kb nearest gene	> 1 kb nearest gene	> 1 kb nearest gene
	3L_16041040_SNP	G	T	T	0.3191	45	96	-0.1176	0.0142676	-0.2281	8.09447e-07	-0.1729	9.86182e-05	0.1105	0.000172922	FBgn0260635	th	INTRON
	3L_17815597_SNP	T	A	T	0.1796	30	137	0.2056	3.03465e-05	0.2036	3.28202e-05	0.2046	9.55569e-06	0.00199	0.984751	FBgn0261401	Ir75c	INTRON	FBgn0001134	Grd	836 bp UPSTREAM
	3L_19046782_SNP	C	G	G	0.1595	26	137	-0.02456	0.419314	-0.2025	0.000139978	-0.1135	0.0146477	0.1779	1.07655e-06	FBgn0263326	CG43407	293 bp UPSTREAM
	3L_19046785_SNP	C	T	T	0.1697	28	137	-0.006376	0.660707	-0.1662	0.00168372	-0.08629	0.0580122	0.1598	8.40391e-06	FBgn0263326	CG43407	296 bp UPSTREAM
	3L_2201072_SNP	G	A	G	0.3593	60	107	-0.1295	0.00504048	-0.197	9.63331e-06	-0.1632	0.000172061	0.0675	0.0152507	> 1 kb nearest gene	> 1 kb nearest gene	> 1 kb nearest gene
	3L_2614880_DEL	C	CCCC	CCCC	0.05172	9	165	-0.3895	1.29127e-05	-0.386	7.87775e-06	-0.3877	2.96547e-06	-0.003483	0.860267	FBgn0011828	Pxn	INTRON
	3L_2614885_SNP	T	A	A	0.05233	9	163	-0.3919	1.13716e-05	-0.3868	7.57607e-06	-0.3894	2.70091e-06	-0.005123	0.882617	FBgn0011828	Pxn	INTRON
	3L_2615399_DEL	C	CACATTCAGATTG	CACATTCAGATTG	0.05848	10	161	-0.3539	3.33426e-05	-0.353	1.51643e-05	-0.3535	7.27316e-06	-0.0009045	0.808422	FBgn0011828	Pxn	INTRON
	3L_2616619_SNP	T	G	G	0.06936	12	161	-0.3261	1.1376e-05	-0.3359	3.21806e-06	-0.331	1.51302e-06	0.009823	0.700935	FBgn0011828	Pxn	INTRON
	3L_2619476_SNP	C	G	G	0.0578	10	163	-0.3933	4.90752e-06	-0.3901	3.02456e-06	-0.3917	1.0378e-06	-0.003187	0.86498	FBgn0011828	Pxn	INTRON
	3L_2626580_SNP	T	A	A	0.1686	29	143	-0.1873	0.000360807	-0.2444	5.06622e-06	-0.2158	1.70688e-05	0.05708	0.110505	FBgn0011828	Pxn	INTRON
	3L_2626748_SNP	T	C	C	0.08876	15	154	-0.2124	0.000863138	-0.3143	5.41558e-06	-0.2633	2.98459e-05	0.1019	0.0547023	FBgn0011828	Pxn	INTRON
	3L_3477363_SNP	G	A	A	0.4024	68	101	0.09997	0.0378424	-0.0251	0.543507	0.03744	0.449151	0.1251	6.36647e-06	FBgn0259224	CG42324	INTRON
	3L_3533304_SNP	T	C	C	0.2485	41	124	-0.1723	0.000177647	-0.2097	8.96163e-06	-0.191	1.48769e-05	0.03743	0.267163	FBgn0005640	Eip63E	INTRON
	3L_821992_SNP	C	T	T	0.1105	19	153	-0.2613	2.56196e-05	-0.273	5.27276e-06	-0.2671	3.30613e-06	0.01173	0.704931	FBgn0264475	CR43883	478 bp DOWNSTREAM
	3L_8356867_SNP	T	G	G	0.06977	12	160	-0.3054	5.87832e-05	-0.3429	8.09083e-06	-0.3241	6.77985e-06	0.03749	0.504447	> 1 kb nearest gene	> 1 kb nearest gene	> 1 kb nearest gene
	3L_839225_SNP	T	C	C	0.4268	70	94	0.1367	0.00168399	0.1906	6.33593e-06	0.1637	6.06786e-05	-0.05388	0.0420465	FBgn0035165	CG13887	INTRON	FBgn0035166	CG13902	755 bp DOWNSTREAM
	3L_8808942_INS	TT	T	T	0.08284	14	155	-0.2876	1.17311e-05	-0.2966	6.59397e-06	-0.2921	2.06341e-06	0.008945	0.892814	> 1 kb nearest gene	> 1 kb nearest gene	> 1 kb nearest gene
	3R_12732724_SNP	T	C	C	0.3704	60	102	0.173	4.2294e-05	0.1965	6.19718e-06	0.1847	4.97363e-06	-0.02349	0.447799	FBgn0264857	iab-8	INTRON
	3R_14924513_SNP	C	T	T	0.2047	35	136	0.1767	0.000323852	0.2339	8.26468e-06	0.2053	1.80399e-05	-0.05721	0.139321	FBgn0038679	CG6040	INTRON
	3R_15832996_SNP	T	C	T	0.3117	48	106	0.2096	5.43064e-06	0.1563	0.00166767	0.1829	4.43716e-05	0.05336	0.0610101	FBgn0038755	Hs6st	INTRON
	3R_16785590_SNP	G	A	A	0.07059	12	158	-0.3392	7.58161e-06	-0.2146	0.00468528	-0.2769	0.000104498	-0.1246	0.0146775	FBgn0002921	Atpalpha	INTRON
	3R_22827279_SNP	G	A	A	0.07784	13	154	-0.1571	0.0159261	-0.3186	6.94142e-06	-0.2378	0.000251542	0.1615	0.00136863	FBgn0004842	NepYr	INTRON	FBgn0051077	CG31077	NON_SYNONYMOUS_CODING
	3R_24225203_SNP	G	T	T	0.2988	49	115	-0.1485	0.000901025	-0.193	6.43322e-06	-0.1708	3.57347e-05	0.04443	0.102109	> 1 kb nearest gene	> 1 kb nearest gene	> 1 kb nearest gene
	3R_7990282_SNP	A	C	C	0.2264	36	123	-0.1844	0.000339451	-0.2114	8.04552e-06	-0.1979	2.12246e-05	0.02697	0.304224	FBgn0261714	Cpn	NON_SYNONYMOUS_CODING
	X_11335036_SNP	G	A	A	0.1012	17	151	-0.2257	0.00153616	-0.3207	6.54732e-06	-0.2732	5.44867e-05	0.09503	0.0375929	FBgn0262740	Evi5	INTRON
	X_11740253_SNP	C	T	C	0.2442	42	130	-0.2232	3.58709e-06	-0.1714	0.000561843	-0.1973	2.05948e-05	-0.05188	0.080507	FBgn0030340	CG15740	121 bp UPSTREAM
	X_13808786_SNP	C	T	C	0.4663	76	87	0.1559	5.49217e-05	0.17	9.06629e-06	0.1629	7.46544e-06	-0.01412	0.588622	FBgn0264981	mamo	INTRON
	X_19723940_SNP	T	G	G	0.1187	19	141	-0.07849	0.216818	0.1017	0.100342	0.01159	0.856088	-0.1802	9.69585e-06	FBgn0261811	pico	308 bp DOWNSTREAM
	X_19876316_SNP	G	C	C	0.1369	23	145	-0.2639	7.54159e-06	-0.2319	5.98959e-05	-0.2479	6.95222e-06	-0.03202	0.459684	> 1 kb nearest gene	> 1 kb nearest gene	> 1 kb nearest gene
	X_5903216_SNP	A	T	T	0.08092	14	159	-0.2237	0.00164025	-0.317	7.56491e-06	-0.2703	5.59716e-05	0.09325	0.0478968	FBgn0029003	mab-21	INTRON
	X_6159600_DEL	TTAGTT	T	TTAGTT	0.2456	42	129	0.2223	8.75933e-06	0.1329	0.0122969	0.1776	0.000270784	0.08942	0.00394214	FBgn0040918	schlank	INTRON
	X_7752373_SNP	T	A	A	0.4477	77	95	0.1471	0.000133299	0.1761	4.21249e-06	0.1616	7.73368e-06	-0.02902	0.264637	FBgn0029964	CG1409	SYNONYMOUS_CODING
	X_9224651_INS	CATTCCTCAATTAC	C	C	0.1603	25	131	0.2718	9.76791e-06	0.2081	0.00236411	0.24	8.84644e-05	0.06371	0.0782382	FBgn0085479	CG34450	132 bp UPSTREAM	FBgn0085478	CG34449	720 bp DOWNSTREAM
	X_9739104_SNP	G	C	C	0.05814	10	162	-0.1391	0.0702533	0.1078	0.397182	-0.01568	0.580718	-0.2469	7.83777e-06	FBgn0052698	CG32698	INTRON
Startle Response	2L_1015071_SNP	A	G	G	0.3209	60	127	-0.09593	1.74407e-05	-0.09461	5.55117e-05	-0.09527	7.06855e-06	-0.001314	0.936149	FBgn0031294	IA-2	SYNONYMOUS_CODING
	2L_1015092_SNP	A	T	T	0.3696	68	116	-0.0892	6.19134e-05	-0.1007	1.15599e-05	-0.09495	6.41472e-06	0.01151	0.471417	FBgn0031294	IA-2	SYNONYMOUS_CODING
	2L_10203198_SNP	G	A	A	0.09091	17	170	-0.1646	4.02326e-06	-0.08261	0.0245522	-0.1236	0.000190464	-0.08197	0.00184481	FBgn0085188	CG34159	INTRON
	2L_11678973_SNP	T	C	C	0.1429	27	162	0.04777	0.112751	-0.04645	0.131616	0.0006582	0.961332	0.09423	9.21537e-06	> 1 kb nearest gene	> 1 kb nearest gene	> 1 kb nearest gene
	2L_16618250_SNP	G	C	C	0.05128	10	185	-0.1685	0.000418626	-0.2097	6.47408e-06	-0.1891	2.0367e-05	0.04122	0.22453	FBgn0259735	CG42389	INTRON
	2L_16653044_SNP	T	C	C	0.05612	11	185	-0.1682	0.0001183	-0.1935	5.05017e-06	-0.1809	5.44176e-06	0.0253	0.435902	FBgn0259735	CG42389	INTRON
	2L_16653049_SNP	T	A	A	0.05155	10	184	-0.1775	7.74455e-05	-0.1953	6.31896e-06	-0.1864	4.74037e-06	0.01784	0.599778	FBgn0259735	CG42389	INTRON
	2L_16653071_SNP	T	C	C	0.0567	11	183	-0.1619	0.000147165	-0.1894	3.71535e-06	-0.1756	4.72765e-06	0.02747	0.397741	FBgn0259735	CG42389	INTRON
	2L_1981196_SNP	G	A	A	0.1481	28	161	-0.02099	0.411987	0.07544	0.00606864	0.02722	0.348141	-0.09643	3.89451e-06	FBgn0031378	CG15362	UTR_5_PRIME	FBgn0031377	CG15356	441 bp UPSTREAM
	2L_1981204_SNP	C	T	T	0.1436	27	161	-0.02685	0.29398	0.0749	0.00380023	0.02403	0.44282	-0.1017	1.53532e-06	FBgn0031378	CG15362	UTR_5_PRIME	FBgn0031377	CG15356	449 bp UPSTREAM
	2L_1981205_SNP	A	T	T	0.1429	27	162	-0.01991	0.432883	0.07406	0.00837717	0.02708	0.369589	-0.09397	9.75888e-06	FBgn0031378	CG15362	UTR_5_PRIME	FBgn0031377	CG15356	450 bp UPSTREAM
	2L_370618_SNP	T	G	G	0.1719	33	159	-0.05801	0.0406432	0.02965	0.219054	-0.01418	0.650218	-0.08766	7.25571e-06	> 1 kb nearest gene	> 1 kb nearest gene	> 1 kb nearest gene
	2L_697672_SNP	T	A	A	0.1969	38	155	-0.1143	8.7783e-06	-0.0972	0.000207751	-0.1058	1.06184e-05	-0.01715	0.365055	FBgn0000497	ds	INTRON
	2L_9313024_SNP	T	C	T	0.4444	80	100	-0.07005	0.00187115	-0.103	5.80283e-07	-0.0865	1.62926e-05	0.03291	0.0351299	> 1 kb nearest gene	> 1 kb nearest gene	> 1 kb nearest gene
	2L_9313033_DEL	TCCATATTGG	T	TCCATATTGG	0.4451	81	101	-0.06585	0.00312428	-0.09382	5.10768e-06	-0.07984	5.89878e-05	0.02796	0.0722457	> 1 kb nearest gene	> 1 kb nearest gene	> 1 kb nearest gene
	2L_9313378_DEL	G	GGTGGCACAG	GGTGGCACAG	0.4158	79	111	0.06761	0.0035913	0.1005	2.97511e-06	0.08405	6.2814e-05	-0.03288	0.0319531	> 1 kb nearest gene	> 1 kb nearest gene	> 1 kb nearest gene
	2L_9945840_SNP	T	A	T	0.4402	81	103	0.04641	0.0251046	0.08479	7.1235e-06	0.0656	0.000356218	-0.03837	0.0129061	FBgn0032167	CG5853	INTRON
	2R_13657903_SNP	A	C	C	0.055	11	189	0.07367	0.194498	-0.06854	0.0331856	0.002565	0.61011	0.1422	7.1782e-06	FBgn0028740	CG6362	7 bp DOWNSTREAM	FBgn0034279	CG18635	492 bp UPSTREAM
	2R_13661288_SNP	G	A	A	0.1192	23	170	0.08435	0.0158291	-0.02268	0.170861	0.03083	0.62994	0.107	2.25883e-06	FBgn0250851	CG33981	181 bp DOWNSTREAM	FBgn0028741	fab1	181 bp DOWNSTREAM
	2R_13664426_SNP	T	C	C	0.07538	15	184	0.05577	0.237883	-0.06648	0.0241837	-0.005353	0.492423	0.1222	8.38857e-06	FBgn0250851	CG33981	UTR_3_PRIME	FBgn0028741	fab1	SYNONYMOUS_CODING
	2R_17113882_SNP	A	C	C	0.2105	40	150	-0.1124	3.67967e-06	-0.06981	0.00309305	-0.09108	3.43823e-05	-0.04254	0.0215659	FBgn0034606	ASPP	INTRON
	2R_17187252_SNP	C	T	T	0.2211	44	155	0.1019	2.40923e-05	0.1079	6.36081e-07	0.1049	6.93095e-07	-0.006062	0.734644	FBgn0261554	CG42672	INTRON
	2R_17187321_SNP	G	A	A	0.2205	43	152	0.08686	0.000530124	0.09742	9.55283e-06	0.09214	2.38954e-05	-0.01056	0.559257	FBgn0261554	CG42672	INTRON
	2R_17845588_SNP	T	A	A	0.07576	15	183	0.1215	0.00076225	0.1447	4.28947e-06	0.1331	2.72892e-05	-0.02327	0.407566	> 1 kb nearest gene	> 1 kb nearest gene	> 1 kb nearest gene
	2R_2435440_SNP	T	G	G	0.09896	19	173	-0.02206	0.454128	0.0887	0.0284982	0.03332	0.504122	-0.1108	7.25285e-06	FBgn0086655	jing	INTRON
	2R_2435455_SNP	C	T	T	0.09896	19	173	-0.03393	0.269458	0.07912	0.0604101	0.02259	0.754524	-0.113	4.56582e-06	FBgn0086655	jing	INTRON
	2R_8725799_SNP	A	G	A	0.171	33	160	-0.03526	0.207314	0.05296	0.0422193	0.008847	0.696283	-0.08822	6.2272e-06	> 1 kb nearest gene	> 1 kb nearest gene	> 1 kb nearest gene
	3L_10005952_SNP	C	T	T	0.2912	53	129	0.1028	4.70808e-06	0.08742	5.05419e-05	0.09509	1.88143e-06	0.01533	0.368982	FBgn0040823	dpr6	INTRON
	3L_10348169_DEL	A	ATTATTTT	ATTATTTT	0.1828	34	152	-0.06691	0.0177308	-0.1068	9.68479e-06	-0.08683	0.000243326	0.03985	0.0438168	FBgn0265415	CR44327	INTRON
	3L_12292053_SNP	G	A	A	0.1179	23	172	0.1096	0.000111698	0.1306	6.41297e-05	0.1201	7.67908e-06	-0.021	0.36599	> 1 kb nearest gene	> 1 kb nearest gene	> 1 kb nearest gene
	3L_18208880_SNP	T	A	A	0.05435	10	174	0.1514	0.00040037	0.213	8.19592e-08	0.1822	9.47155e-07	-0.06153	0.0696395	> 1 kb nearest gene	> 1 kb nearest gene	> 1 kb nearest gene
	3L_18208895_SNP	A	G	G	0.06593	12	170	0.1247	0.00173399	0.1774	2.34699e-06	0.151	1.64524e-05	-0.05265	0.0912078	> 1 kb nearest gene	> 1 kb nearest gene	> 1 kb nearest gene
	3L_18208928_SNP	A	T	T	0.0567	11	183	0.1076	0.0109953	0.178	5.97337e-06	0.1428	0.000117435	-0.07045	0.0292623	> 1 kb nearest gene	> 1 kb nearest gene	> 1 kb nearest gene
	3L_18208973_SNP	T	C	C	0.06186	12	182	0.1076	0.00871871	0.1752	3.78887e-06	0.1414	8.40028e-05	-0.06766	0.0292142	> 1 kb nearest gene	> 1 kb nearest gene	> 1 kb nearest gene
	3L_18208974_SNP	G	T	T	0.06154	12	183	0.1183	0.00298569	0.1798	1.39545e-06	0.149	1.94586e-05	-0.06146	0.0477989	> 1 kb nearest gene	> 1 kb nearest gene	> 1 kb nearest gene
	3L_18208996_SNP	T	A	A	0.0567	11	183	0.1076	0.0109953	0.178	5.97337e-06	0.1428	0.000117435	-0.07045	0.0292623	> 1 kb nearest gene	> 1 kb nearest gene	> 1 kb nearest gene
	3L_18208999_SNP	G	C	C	0.05641	11	184	0.1059	0.0120993	0.1762	7.29534e-06	0.1411	0.000138154	-0.0703	0.0295936	> 1 kb nearest gene	> 1 kb nearest gene	> 1 kb nearest gene
	3L_18209005_SNP	A	T	T	0.05155	10	184	0.1203	0.00680481	0.1939	2.2452e-06	0.1571	5.21622e-05	-0.07365	0.0293521	> 1 kb nearest gene	> 1 kb nearest gene	> 1 kb nearest gene
	3L_2992609_SNP	T	G	G	0.4848	96	102	-0.07763	6.71807e-05	-0.08303	4.6969e-05	-0.08033	8.09462e-06	0.005402	0.716752	> 1 kb nearest gene	> 1 kb nearest gene	> 1 kb nearest gene
	3L_3393060_SNP	T	G	G	0.07101	12	157	0.1976	6.13938e-06	0.1381	0.000511297	0.1678	1.52905e-05	0.05947	0.0568112	> 1 kb nearest gene	> 1 kb nearest gene	> 1 kb nearest gene
	3L_3393099_SNP	C	T	T	0.06599	13	184	0.199	3.54143e-06	0.1287	0.00154192	0.1638	3.14639e-05	0.07031	0.0184882	> 1 kb nearest gene	> 1 kb nearest gene	> 1 kb nearest gene
	3L_4619980_SNP	T	A	A	0.4646	92	106	0.06127	0.00374543	-0.004719	0.839511	0.02827	0.159873	0.06599	5.7416e-06	FBgn0262733	Src64B	INTRON
	3L_4619981_SNP	A	G	G	0.4673	93	106	0.06307	0.00264482	-0.004466	0.851135	0.0293	0.140874	0.06753	3.12961e-06	FBgn0262733	Src64B	INTRON
	3L_7115760_SNP	C	G	G	0.09184	18	178	0.1642	6.26272e-06	0.1502	4.44967e-05	0.1572	4.47885e-06	0.01398	0.589283	FBgn0053556	form3	SYNONYMOUS_CODING	FBgn0002775	msl-3	553 bp DOWNSTREAM
	3L_8415244_SNP	A	G	G	0.06566	13	185	-0.2282	7.05768e-08	-0.1766	8.79145e-05	-0.2024	1.08331e-06	-0.05162	0.0846535	FBgn0052354	CG32354	UTR_5_PRIME
	3L_9478027_SNP	C	T	T	0.06091	12	185	-0.03562	0.392961	0.1019	0.0140168	0.03314	0.457052	-0.1375	6.16157e-06	FBgn0036004	Jarid2	SYNONYMOUS_CODING
	3L_9591572_SNP	G	C	C	0.05076	10	187	-0.1988	3.20031e-05	-0.2024	7.5294e-06	-0.2006	3.46538e-06	0.003637	0.914793	FBgn0036013	CG14177	277 bp DOWNSTREAM	FBgn0036014	CG3222	516 bp UPSTREAM
	3R_10012009_SNP	G	C	C	0.2703	50	135	-0.09708	8.24734e-06	-0.08445	0.000169261	-0.09077	6.9109e-06	-0.01263	0.465862	FBgn0011582	DopR	INTRON
	3R_11694621_SNP	G	T	T	0.06736	13	180	-0.06756	0.132664	0.06619	0.0773091	-0.0006855	0.870176	-0.1338	5.04373e-06	FBgn0051183	CG31183	INTRON
	3R_14340069_SNP	C	T	T	0.0973	18	167	0.0505	0.0838931	-0.07367	0.0657655	-0.01159	0.949658	0.1242	8.45498e-07	FBgn0004652	fru	INTRON
	3R_14340205_SNP	A	G	G	0.0929	17	166	0.07776	0.0156243	-0.05268	0.207525	0.01254	0.468653	0.1304	4.47988e-07	FBgn0004652	fru	INTRON
	3R_22003341_SNP	A	G	G	0.102	20	176	0.1483	2.56345e-06	0.1004	0.00459364	0.1244	3.53711e-05	0.0479	0.0514755	FBgn0051323	CG31323	INTRON
	3R_5191461_SNP	T	A	A	0.06091	12	185	0.1207	0.00450892	0.1824	6.04733e-06	0.1516	7.84621e-05	-0.06169	0.0468927	FBgn0037684	CG8129	INTRON	FBgn0037683	CG18473	901 bp DOWNSTREAM
	3R_8358482_SNP	T	G	T	0.3297	61	124	0.09702	8.24332e-06	0.05903	0.00239975	0.07803	3.36569e-05	0.03799	0.0195272	FBgn0250910	Octbeta3R	INTRON
	3R_9961955_SNP	G	C	C	0.388	71	112	-0.1057	6.43569e-07	-0.07367	0.00254369	-0.08968	2.06105e-05	-0.03202	0.0427875	> 1 kb nearest gene	> 1 kb nearest gene	> 1 kb nearest gene
	3R_9962008_SNP	T	C	C	0.3859	71	113	-0.1064	6.14718e-07	-0.07191	0.00389653	-0.08918	2.95858e-05	-0.03454	0.0284624	> 1 kb nearest gene	> 1 kb nearest gene	> 1 kb nearest gene
	3R_9962010_DEL	T	TCACGGTTTCTA	TCACGGTTTCTA	0.3859	71	113	-0.1064	6.14718e-07	-0.07191	0.00389653	-0.08918	2.95858e-05	-0.03454	0.0284624	> 1 kb nearest gene	> 1 kb nearest gene	> 1 kb nearest gene
	3R_9962027_SNP	C	T	T	0.3785	67	110	-0.1071	1.21141e-06	-0.07038	0.00768131	-0.08874	7.92621e-05	-0.03673	0.0227228	> 1 kb nearest gene	> 1 kb nearest gene	> 1 kb nearest gene
	3R_9962057_SNP	C	T	T	0.3771	66	109	-0.09864	5.46735e-06	-0.06683	0.00680068	-0.08274	0.000102273	-0.03181	0.0503397	> 1 kb nearest gene	> 1 kb nearest gene	> 1 kb nearest gene
	3R_9962100_DEL	A	AACTACA	AACTACA	0.3846	70	112	-0.1039	1.32261e-06	-0.07062	0.00532949	-0.08726	5.0418e-05	-0.03327	0.0360284	> 1 kb nearest gene	> 1 kb nearest gene	> 1 kb nearest gene
	3R_9962113_SNP	C	G	G	0.3833	69	111	-0.1045	1.3904e-06	-0.0751	0.00250953	-0.08982	3.1257e-05	-0.02944	0.0655034	> 1 kb nearest gene	> 1 kb nearest gene	> 1 kb nearest gene
	X_12263837_SNP	A	C	A	0.1333	26	169	0.1336	1.03588e-05	0.1367	4.76295e-07	0.1352	3.75259e-07	-0.003143	0.886693	> 1 kb nearest gene	> 1 kb nearest gene	> 1 kb nearest gene
	X_12610421_SNP	C	G	G	0.3163	62	134	0.03916	0.0449125	-0.03428	0.199142	0.002439	0.657368	0.07344	2.71475e-06	FBgn0263865	Smr	INTRON
	X_12731939_SNP	G	A	G	0.2565	49	142	0.06209	0.00716132	0.09644	8.69622e-06	0.07926	9.48493e-05	-0.03435	0.0466327	FBgn0259171	Pde9	INTRON
	X_14222878_SNP	T	A	A	0.1156	23	176	0.1132	0.000215472	0.1155	1.95713e-05	0.1144	8.30378e-06	-0.002319	0.92043	FBgn0052600	dpr8	INTRON
	X_14223076_SNP	C	T	T	0.1294	26	175	0.1012	0.00111839	0.1205	1.17681e-06	0.1109	1.33766e-05	-0.01936	0.378549	FBgn0052600	dpr8	INTRON
	X_16816992_SNP	G	C	C	0.3756	74	123	0.09944	2.28177e-06	0.05811	0.0044901	0.07877	4.18741e-05	0.04134	0.00677878	FBgn0027556	CG4928	INTRON
	X_16816996_SNP	T	C	C	0.3744	73	122	0.0963	7.9574e-06	0.06135	0.00333265	0.07882	7.04989e-05	0.03495	0.0232094	FBgn0027556	CG4928	INTRON
	X_4968505_SNP	T	A	T	0.3353	57	113	-0.04651	0.0346414	-0.08957	9.95135e-06	-0.06804	0.000459469	0.04306	0.0107258	FBgn0052767	CG32767	523 bp DOWNSTREAM
	X_557172_DEL	G	GGAGTAGGAGCAG	GGAGTAGGAGCAG	0.1818	30	135	-0.1168	5.13034e-05	-0.1152	2.47631e-05	-0.116	7.82972e-06	-0.001613	0.939191	> 1 kb nearest gene	> 1 kb nearest gene	> 1 kb nearest gene
	X_8563363_SNP	G	C	G	0.3016	57	132	-0.07318	0.00183633	-0.09698	1.04496e-06	-0.08508	2.38584e-05	0.02381	0.150385	> 1 kb nearest gene	> 1 kb nearest gene	> 1 kb nearest gene
	X_8563364_SNP	C	T	C	0.3297	61	124	-0.07508	0.000963229	-0.09752	4.33041e-07	-0.0863	9.47395e-06	0.02243	0.169767	> 1 kb nearest gene	> 1 kb nearest gene	> 1 kb nearest gene
	X_8563373_SNP	C	T	C	0.3571	65	117	-0.06873	0.00264805	-0.09446	1.92253e-06	-0.0816	5.00975e-05	0.02573	0.111155	> 1 kb nearest gene	> 1 kb nearest gene	> 1 kb nearest gene
	X_8563383_INS	A	AC	A	0.3879	64	101	-0.05727	0.0138929	-0.08732	6.63183e-06	-0.0723	0.000250116	0.03006	0.0712777	> 1 kb nearest gene	> 1 kb nearest gene	> 1 kb nearest gene
	X_8851365_SNP	T	C	C	0.07447	14	174	0.1437	0.000390801	0.1682	9.31096e-06	0.1559	1.02018e-05	-0.02447	0.399929	FBgn0261549	rdgA	INTRON
Starvation Resistance	2L_11250317_SNP	G	C	C	0.2663	49	135	0.09795	8.23102e-06	0.05857	0.00422614	0.07826	9.71344e-06	0.03938	0.0934627	FBgn0264442	ab	INTRON
	2L_11304762_SNP	A	C	C	0.118	21	157	-0.04202	0.179511	-0.1254	8.0803e-06	-0.08373	0.000773673	0.08342	0.0103974	> 1 kb nearest gene	> 1 kb nearest gene	> 1 kb nearest gene
	2L_13589161_SNP	G	C	C	0.2857	52	130	0.1077	5.31575e-07	0.02555	0.208418	0.06661	0.000143365	0.08212	0.000317299	FBgn0259984	kuz	INTRON
	2L_13589194_SNP	G	A	A	0.3631	65	114	0.09144	7.92807e-06	0.01166	0.545029	0.05155	0.00201813	0.07978	0.000218736	FBgn0259984	kuz	INTRON
	2L_13589218_INS	ACCCAAACTA	A	A	0.2022	37	146	0.1125	3.29168e-06	0.01002	0.660678	0.06127	0.00194083	0.1025	5.74108e-05	FBgn0259984	kuz	INTRON
	2L_13589305_DEL	T	TT	TT	0.3118	53	117	0.09752	7.73588e-06	0.04716	0.0207793	0.07234	4.05035e-05	0.05036	0.0303366	FBgn0259984	kuz	INTRON
	2L_13758926_SNP	A	T	T	0.3179	55	118	-0.05529	0.011468	-0.091	3.91735e-06	-0.07315	2.51109e-05	0.03571	0.120484	> 1 kb nearest gene	> 1 kb nearest gene	> 1 kb nearest gene
	2L_13758971_SNP	A	T	T	0.3256	56	116	-0.06255	0.00402373	-0.09363	1.80819e-06	-0.07809	5.92179e-06	0.03108	0.175414	> 1 kb nearest gene	> 1 kb nearest gene	> 1 kb nearest gene
	2L_15189870_SNP	T	C	C	0.2473	45	137	-0.05476	0.0174512	0.05262	0.0128301	-0.001073	0.954194	-0.1074	5.62833e-06	FBgn0028888	CG4168	INTRON
	2L_22686955_SNP	T	C	C	0.08021	15	172	0.1611	5.3924e-06	0.01974	0.55431	0.09044	0.00175941	0.1414	0.000153389	> 1 kb nearest gene	> 1 kb nearest gene	> 1 kb nearest gene
	2L_3691091_SNP	T	C	C	0.1093	20	163	0.103	0.00110895	-0.0523	0.0739466	0.02533	0.32488	0.1553	1.81386e-06	FBgn0085369	CG34340	SYNONYMOUS_CODING
	2L_3962630_SNP	T	G	G	0.05208	10	182	-0.1657	0.000118149	-0.1465	0.00021526	-0.1561	5.69894e-06	-0.01922	0.675174	FBgn0051774	fred	INTRON
	2L_4078420_SNP	A	C	C	0.08021	15	172	-0.08372	0.0204268	0.09281	0.00499494	0.004546	0.87656	-0.1765	1.78463e-06	FBgn0000547	ed	INTRON
	2L_4087255_DEL	C	CTTACCAC	CTTACCAC	0.1064	20	168	-0.1199	0.000131473	-0.1046	0.000288705	-0.1123	7.58474e-06	-0.0153	0.646907	FBgn0000547	ed	INTRON
	2L_5213427_SNP	A	G	A	0.1292	23	155	-0.02952	0.327329	-0.1221	6.12437e-06	-0.07583	0.00157181	0.09262	0.00300828	FBgn0031690	CG7742	SYNONYMOUS_CODING	FBgn0031689	Cyp28d1	982 bp DOWNSTREAM
	2L_5213649_SNP	G	C	C	0.1006	18	161	-0.02702	0.420369	-0.1501	5.00386e-07	-0.08856	0.000889094	0.1231	0.000368241	FBgn0031690	CG7742	INTRON
	2L_7104287_SNP	C	T	T	0.1585	29	154	-0.04327	0.112322	-0.1101	6.84094e-06	-0.07669	0.000400136	0.06684	0.0185911	FBgn0085407	Pvf3	INTRON
	2L_8868861_DEL	ATATTCATCTAA	A	ATATTCATCTAA	0.1196	22	162	-0.1113	0.00022463	-0.1045	0.000159361	-0.1079	7.48177e-06	-0.006768	0.833012	> 1 kb nearest gene	> 1 kb nearest gene	> 1 kb nearest gene
	2R_10214496_SNP	T	C	C	0.1632	31	159	-0.1146	9.33453e-06	-0.06039	0.012431	-0.08752	2.76962e-05	-0.05425	0.0493552	FBgn0085408	Shroom	SYNONYMOUS_CODING
	2R_10215901_SNP	T	C	C	0.1875	36	156	-0.1088	7.88949e-06	-0.04567	0.0453235	-0.07724	8.96175e-05	-0.06313	0.0148926	FBgn0085408	Shroom	SYNONYMOUS_CODING
	2R_10216933_SNP	T	C	C	0.1732	31	148	-0.116	8.21629e-06	-0.04697	0.0540547	-0.0815	0.000110182	-0.06904	0.0126413	FBgn0085408	Shroom	SYNONYMOUS_CODING
	2R_10217588_SNP	A	C	C	0.1649	31	157	-0.1188	4.31238e-06	-0.06083	0.0118911	-0.08981	1.69462e-05	-0.05796	0.0358256	FBgn0085408	Shroom	INTRON
	2R_15588170_SNP	T	G	G	0.3141	60	131	0.08186	7.29581e-05	0.06767	0.000376122	0.07477	5.99591e-06	0.01419	0.519139	FBgn0046879	Obp56c	SYNONYMOUS_CODING
	2R_16512476_SNP	C	G	G	0.1753	34	160	-0.09156	0.000261289	-0.08858	0.000116671	-0.09007	6.80308e-06	-0.002983	0.910992	FBgn0034529	CG16742	NON_SYNONYMOUS_CODING
	2R_16512501_SNP	C	A	A	0.1692	33	162	-0.1025	4.97078e-05	-0.08689	0.000189316	-0.09469	2.76268e-06	-0.01561	0.56283	FBgn0034529	CG16742	NON_SYNONYMOUS_CODING
	2R_16512526_SNP	G	A	A	0.2205	43	152	-0.09428	3.63427e-05	-0.07014	0.000901292	-0.08221	7.12368e-06	-0.02415	0.321848	FBgn0034529	CG16742	SYNONYMOUS_CODING
	2R_16512538_SNP	T	C	C	0.2251	43	148	-0.1072	2.43158e-06	-0.06972	0.0010041	-0.08848	1.31266e-06	-0.03753	0.124106	FBgn0034529	CG16742	SYNONYMOUS_CODING
	2R_16736506_SNP	T	A	A	0.4138	72	102	-0.05764	0.00510103	0.03679	0.0528319	-0.01043	0.533132	-0.09444	8.49788e-06	FBgn0034552	CG17999	INTRON
	2R_16736526_SNP	G	A	A	0.371	69	117	-0.06194	0.0022302	0.0307	0.101804	-0.01562	0.343293	-0.09264	9.50725e-06	FBgn0034552	CG17999	INTRON
	2R_17156990_SNP	A	G	A	0.4293	79	105	0.09363	1.65588e-06	0.02603	0.157678	0.05983	0.000168876	0.0676	0.00113029	FBgn0085426	Rgk3	INTRON
	2R_19749128_SNP	G	T	T	0.1392	27	167	-0.1246	4.95354e-06	-0.05018	0.0499878	-0.0874	7.73682e-05	-0.07443	0.0104349	FBgn0025790	TBPH	INTRON
	2R_19749207_SNP	C	T	T	0.134	26	168	-0.1277	4.09516e-06	-0.04926	0.0583233	-0.08846	8.26055e-05	-0.07839	0.00789782	FBgn0025790	TBPH	INTRON
	2R_19749404_SNP	A	G	G	0.1534	29	160	-0.1183	8.67324e-06	-0.06021	0.0153807	-0.08923	3.24062e-05	-0.05804	0.0407283	FBgn0025790	TBPH	INTRON
	2R_20102584_SNP	C	G	C	0.3298	63	128	-0.0583	0.00460113	0.03694	0.0518253	-0.01068	0.523114	-0.09524	7.01796e-06	FBgn0050419	CG30419	UTR_3_PRIME
	2R_3647662_SNP	T	G	G	0.06806	13	178	0.17	6.96976e-06	0.04376	0.218594	0.1069	0.000512243	0.1263	0.00163372	FBgn0050497	CG30497	INTRON
	3L_12201869_SNP	T	A	A	0.08205	16	179	-0.152	9.88628e-06	-0.05426	0.0924674	-0.1031	0.00021758	-0.0977	0.00748597	FBgn0260941	app	90 bp DOWNSTREAM
	3L_12666919_SNP	G	T	T	0.08421	16	174	-0.04626	0.188782	-0.1403	9.10636e-06	-0.09326	0.000869071	0.094	0.010222	> 1 kb nearest gene	> 1 kb nearest gene	> 1 kb nearest gene
	3L_12666920_SNP	A	G	G	0.08421	16	174	-0.04626	0.188782	-0.1403	9.10636e-06	-0.09326	0.000869071	0.094	0.010222	> 1 kb nearest gene	> 1 kb nearest gene	> 1 kb nearest gene
	3L_1327317_SNP	C	T	T	0.3915	74	115	-0.03792	0.0584143	-0.08075	7.44934e-06	-0.05933	0.000194038	0.04283	0.0408263	FBgn0010246	Myo61F	SYNONYMOUS_CODING
	3L_16897538_SNP	A	G	G	0.1436	27	161	0.1247	5.20415e-06	0.04749	0.0644447	0.08608	0.000104493	0.07718	0.00804204	FBgn0261565	Lmpt	INTRON
	3L_1935439_SNP	A	G	G	0.1753	34	160	0.09228	0.000232715	0.09913	1.46706e-05	0.0957	1.60267e-06	-0.006858	0.797127	FBgn0035293	CG5687	SYNONYMOUS_CODING
	3L_6244349_SNP	G	C	C	0.08673	17	179	0.05435	0.111675	-0.1023	0.000988793	-0.02396	0.384728	0.1566	7.47502e-06	FBgn0035696	Best2	INTRON
	3L_7432036_SNP	C	G	G	0.05155	10	184	0.1935	5.94878e-06	0.05008	0.212754	0.1218	0.000458585	0.1434	0.0015434	FBgn0259935	CG42458	INTRON	FBgn0052383	sphinx1	NON_SYNONYMOUS_CODING	FBgn0052382	sphinx2	763 bp DOWNSTREAM
	3L_7432941_SNP	A	T	T	0.1813	35	158	0.1104	7.17833e-06	0.04805	0.0370727	0.07923	6.91865e-05	0.06236	0.0173298	FBgn0259935	CG42458	INTRON	FBgn0052382	sphinx2	UTR_3_PRIME	FBgn0052383	sphinx1	436 bp UPSTREAM
	3L_7434794_SNP	T	A	A	0.05181	10	183	0.1898	9.18231e-06	0.06548	0.102873	0.1276	0.000236207	0.1243	0.00623974	FBgn0259935	CG42458	INTRON	FBgn0052382	sphinx2	961 bp UPSTREAM
	3L_7434796_SNP	G	C	C	0.05181	10	183	0.1898	9.18231e-06	0.06548	0.102873	0.1276	0.000236207	0.1243	0.00623974	FBgn0259935	CG42458	INTRON	FBgn0052382	sphinx2	963 bp UPSTREAM
	3L_8926559_SNP	C	A	A	0.3073	59	133	0.06994	0.000783777	0.08335	1.07167e-05	0.07665	3.65868e-06	-0.01341	0.543838	FBgn0264305	CG43783	SYNONYMOUS_CODING
	3L_8926568_SNP	G	A	A	0.3125	60	132	0.06785	0.00107371	0.08089	1.81241e-05	0.07437	6.58039e-06	-0.01305	0.552892	FBgn0264305	CG43783	SYNONYMOUS_CODING
	3R_12733519_SNP	T	G	G	0.06186	12	182	-0.1567	7.1824e-05	-0.1235	0.000696776	-0.1401	9.35409e-06	-0.03311	0.431262	FBgn0264857	iab-8	INTRON
	3R_12733584_DEL	T	TT	TT	0.06218	12	181	-0.1576	6.51979e-05	-0.1233	0.000715808	-0.1404	8.92367e-06	-0.03425	0.41564	FBgn0264857	iab-8	INTRON
	3R_13659170_DEL	C	CCAGTGGTC	CCAGTGGTC	0.4855	84	89	0.09412	2.46618e-06	0.0007647	0.967674	0.04744	0.00374377	0.09335	8.44853e-06	FBgn0261649	tinc	INTRON
	3R_15487159_SNP	A	C	C	0.08242	15	167	-0.05033	0.165737	-0.1474	6.06438e-06	-0.09887	0.00061717	0.09708	0.0101511	FBgn0003011	ort	INTRON
	3R_15728462_SNP	C	G	G	0.1728	33	158	-0.04257	0.0983823	-0.1108	1.55737e-06	-0.07668	0.000176439	0.06821	0.0109861	FBgn0038745	CG4538	INTRON	FBgn0038746	Surf6	922 bp DOWNSTREAM
	3R_16573847_SNP	G	A	A	0.224	41	142	0.04686	0.0491915	-0.0638	0.003358	-0.008467	0.660421	0.1107	5.79333e-06	FBgn0259222	CG42322	INTRON	FBgn0017557	Pros28.1A	59 bp DOWNSTREAM
	3R_17462397_SNP	C	A	A	0.09278	18	176	0.09974	0.0025356	-0.05178	0.090435	0.02398	0.372297	0.1515	8.8739e-06	FBgn0011766	E2f	INTRON
	3R_25214173_SNP	A	C	C	0.1848	34	150	-0.1037	3.60594e-05	-0.08031	0.000538415	-0.09202	4.77402e-06	-0.02341	0.382543	FBgn0004369	Ptp99A	INTRON
	3R_26088722_SNP	G	T	T	0.06878	13	176	-0.1702	6.87065e-06	-0.0931	0.00842057	-0.1316	1.6136e-05	-0.07709	0.0564973	> 1 kb nearest gene	> 1 kb nearest gene	> 1 kb nearest gene
	3R_4914397_SNP	A	C	C	0.08995	17	172	-0.0477	0.163756	-0.1428	3.27221e-06	-0.09524	0.00046678	0.09509	0.0075532	FBgn0003165	pum	INTRON
	3R_9626307_SNP	G	T	T	0.1005	19	170	0.1461	4.36327e-06	0.06984	0.0190747	0.108	2.69414e-05	0.07628	0.0246776	> 1 kb nearest gene	> 1 kb nearest gene	> 1 kb nearest gene
	3R_9922235_SNP	A	G	G	0.3964	67	102	-0.09166	9.70093e-06	-0.02866	0.140652	-0.06016	0.000349068	-0.063	0.0041643	FBgn0038199	CCHa1	INTRON	FBgn0038200	CG9920	780 bp DOWNSTREAM
	4_655975_SNP	G	A	A	0.09043	17	171	-0.06788	0.0469766	-0.1407	4.64529e-06	-0.1043	0.000121554	0.07283	0.0415854	FBgn0039915	CG1732	UTR_3_PRIME	FBgn0039916	CG9935	782 bp DOWNSTREAM
	X_10817569_SNP	T	A	A	0.2659	46	127	0.1074	1.96778e-06	0.05688	0.00715606	0.08216	6.63726e-06	0.05056	0.0364972	FBgn0264502	CG43901	100 bp DOWNSTREAM	FBgn0003965	v	436 bp UPSTREAM
	X_10817595_SNP	T	G	G	0.2775	48	125	0.1024	4.53698e-06	0.0424	0.0430191	0.0724	6.29484e-05	0.06	0.0116868	FBgn0264502	CG43901	126 bp DOWNSTREAM	FBgn0003965	v	410 bp UPSTREAM
	X_14887821_SNP	T	A	A	0.09184	18	178	-0.07983	0.016055	-0.1358	5.54041e-06	-0.1078	4.22236e-05	0.05597	0.108057	FBgn0000535	eag	INTRON
	X_14888006_SNP	T	C	C	0.09137	18	179	-0.07965	0.0162749	-0.1365	4.93484e-06	-0.1081	4.03593e-05	0.05681	0.102761	FBgn0000535	eag	INTRON
	X_14888016_SNP	T	C	C	0.08718	17	178	-0.07798	0.0220434	-0.1368	8.34003e-06	-0.1074	7.19512e-05	0.05887	0.0995111	FBgn0000535	eag	INTRON
	X_21874516_MNP	TCT	CAC	CAC	0.369	69	118	0.07708	0.000124683	0.06526	0.000420755	0.07117	9.54989e-06	0.01182	0.580726	FBgn0031188	CG14613	659 bp UPSTREAM
	X_21874996_SNP	C	T	T	0.4278	83	111	0.06621	0.000606176	0.07082	5.93832e-05	0.06851	8.50849e-06	-0.00461	0.822069	FBgn0031189	CG14618	538 bp UPSTREAM
	X_21875040_SNP	C	T	T	0.4115	79	113	0.06697	0.000599704	0.0726	4.58775e-05	0.06978	7.16264e-06	-0.005637	0.785555	FBgn0031189	CG14618	494 bp UPSTREAM
	X_21875378_SNP	T	C	C	0.3874	74	117	0.07208	0.000257459	0.0712	8.09627e-05	0.07164	5.27104e-06	0.0008792	0.966584	FBgn0031189	CG14618	156 bp UPSTREAM
	X_2267001_SNP	A	G	G	0.2812	54	138	0.04501	0.0368218	0.09685	5.13571e-07	0.07093	3.27348e-05	-0.05185	0.0213575	FBgn0264598	PsGEF	SYNONYMOUS_CODING
	X_402094_SNP	A	T	T	0.3542	68	124	0.03901	0.0544729	-0.05362	0.00378685	-0.007307	0.655977	0.09263	8.40115e-06	FBgn0004648	svr	UTR_3_PRIME
	X_402095_SNP	T	C	C	0.3368	64	126	0.03851	0.0620714	-0.05856	0.00184719	-0.01003	0.547797	0.09707	4.29451e-06	FBgn0004648	svr	UTR_3_PRIME
	X_4390563_SNP	G	C	C	0.09184	18	178	-0.03679	0.270008	-0.1352	6.09544e-06	-0.08601	0.00119075	0.09844	0.00442333	FBgn0052773	CG32773	INTRON
	X_4468832_SNP	A	G	G	0.117	22	166	0.04248	0.164624	-0.1041	0.000166199	-0.03081	0.210831	0.1466	2.58537e-06	FBgn0052773	CG32773	INTRON
	X_4468967_SNP	A	G	G	0.1179	23	172	0.0522	0.0805397	-0.08505	0.00176619	-0.01643	0.495895	0.1372	7.19211e-06	FBgn0052773	CG32773	INTRON
	X_4468971_SNP	A	G	G	0.1186	23	171	0.05288	0.0767326	-0.08518	0.0017445	-0.01615	0.503377	0.1381	6.35842e-06	FBgn0052773	CG32773	INTRON
	X_4468978_SNP	G	A	A	0.114	22	171	0.05978	0.0495282	-0.08262	0.00293869	-0.01142	0.642757	0.1424	4.90842e-06	FBgn0052773	CG32773	INTRON
	X_4469017_SNP	A	G	G	0.1386	23	143	0.05856	0.052464	-0.0828	0.00265107	-0.01212	0.61965	0.1414	4.82248e-06	FBgn0052773	CG32773	INTRON
	X_4469037_SNP	A	T	T	0.1276	25	171	0.05022	0.0812627	-0.0902	0.000565735	-0.01999	0.390131	0.1404	1.78113e-06	FBgn0052773	CG32773	INTRON
	X_4470527_SNP	G	T	T	0.1726	34	163	0.04356	0.0859335	-0.07558	0.00105256	-0.01601	0.434464	0.1191	4.36631e-06	FBgn0052773	CG32773	INTRON
	X_4470528_SNP	G	C	C	0.1641	32	163	0.04518	0.0824344	-0.07907	0.000826404	-0.01695	0.419831	0.1242	2.93941e-06	FBgn0052773	CG32773	INTRON
	X_4470532_SNP	T	C	C	0.1692	33	162	0.03817	0.137805	-0.07945	0.000666161	-0.02064	0.31968	0.1176	7.82324e-06	FBgn0052773	CG32773	INTRON
	X_4470536_SNP	C	T	T	0.1684	33	163	0.04003	0.119351	-0.07785	0.000854536	-0.01891	0.36172	0.1179	7.36578e-06	FBgn0052773	CG32773	INTRON
	X_4470602_SNP	A	T	T	0.1633	32	164	0.04628	0.0750408	-0.07485	0.00156586	-0.01429	0.496333	0.1211	5.27689e-06	FBgn0052773	CG32773	INTRON
	X_4472117_SNP	G	A	A	0.1099	21	170	0.08089	0.00900587	-0.06033	0.0344315	0.01028	0.682781	0.1412	9.44172e-06	FBgn0052773	CG32773	INTRON
	X_8778531_DEL	T	TCATCCAT	TCATCCAT	0.1289	25	169	-0.1258	8.35183e-06	-0.03714	0.161269	-0.08145	0.000381943	-0.08863	0.00307414	FBgn0011661	Moe	INTRON
	X_9082358_DEL	A	AA	AA	0.06322	11	163	0.02115	0.614976	0.1682	8.07998e-06	0.09467	0.0047535	-0.147	0.000700326	FBgn0026206	mei-P26	UTR_3_PRIME	FBgn0030097	CG12115	1000 bp DOWNSTREAM
